# Supplementary material for: Aedes aegypti Piwi4 Structural Features Are Necessary for RNA Binding and Nuclear Localization
Source: Int J Mol Sci. 2021 Nov 25;22(23):12733. doi: 10.3390/ijms222312733 (PMC8657434; doi:10.3390/ijms222312733)
Supplement: Supplementary file 1 [file ijms-22-12733-s001.zip]

Archive with 2 entries (2 files):
- AePiwi4.xlsx
- Williams-IJMS-Supplemental Figs changes.pdf
