# Supplementary material for: Aedes aegypti Piwi4 Structural Features Are Necessary for RNA Binding and Nuclear Localization
Source: Int J Mol Sci. 2021 Nov 25;22(23):12733. doi: 10.3390/ijms222312733 (PMC8657434; doi:10.3390/ijms222312733)
Supplement: Supplementary file 1 [file ijms-22-12733-s001.zip › AePiwi4.xlsx]

## Sheet: gel slice mass spec
Protein Accessions	Description	Avg. Mass	Coverage (%)	#Unique	#Peptides	-10lgP	#Spec	Area	Protein Group ID
AAEL006138-PA	| transcript=AAEL006138-RA | gene=AAEL006138 | organism=Aedes_aegypti_LVP_AGWG | gene_product=unspecified product | transcript_product=unspecified product | location=AaegL5_3:68205804-68212373(-) | protein_length=2142 | sequence_SO=chromoso...	249434	69	225	375	466.34	2377	9.4497E+10	1
Protein Accessions	Peptide	PTM	z	m/z	ppm	-10lgP	# Features	Area	Length	RT	Source File	Scan	Unique
AAEL006138-PA	K.LLNIDAQEAEQLEGQLLFK.L		2	1086.5812	0.3	89.94	14	3.0999E9	19	62.15	PI21-25168-C1.raw	78546	Y
AAEL006138-PA	K.HLFEDLEDGYAFDFTK.F		2	973.9462	2.3	89.27	21	2.2679E9	16	49.53	PI21-25168-C1.raw	61247	Y
AAEL006138-PA	R.DALAEAGTPSAFKLISEYIK.E		2	1062.5663	1.4	86.04	0	0	20	54.45	PI21-25168-C1.raw	68120	Y
AAEL006138-PA	K.TMTALAELDDQWTGVYTR.A		2	1035.9938	0.0	82.08	1	3.0362E6	18	50.26	PI21-25168-C1.raw	61870	Y
AAEL006138-PA	R.EVYFGDVIYNQEYYHPR.Y		2	1096.5082	0.4	81.92	1	2.1334E7	17	42.13	PI21-25168-C1.raw	50449	Y
AAEL006138-PA, AAEL010434-PA	K.YKNGFEEYEQFAALAR.R		2	968.4667	1.4	81.57	2	3.6563E7	16	42.28	PI21-25168-C1.raw	50665	N
AAEL006138-PA	K.SAIETAALADEYDNYSDLAVNAK.A		2	1222.5771	0.3	81.50	29	2.8641E9	23	51.62	PI21-25168-C1.raw	66762	Y
AAEL006138-PA	K.VKHLFEDLEDGYAFDFTK.F		2	1087.5259	0.3	79.61	3	2.6794E7	18	44.60	PI21-25168-C1.raw	54161	Y
AAEL006138-PA	K.SLEHTFGQDMTGVALR.F		2	881.4337	0.7	78.94	7	5.5288E9	16	36.45	PI21-25168-C1.raw	41864	Y
AAEL006138-PA	K.SLEHTFGQDM(+15.99)TGVALR.F	Oxidation (M)	2	889.4309	0.5	78.59	13	1.2969E9	16	30.96	PI21-25168-C1.raw	34094	Y
AAEL006138-PA	K.NYPIENDYSVYFPYFFK.Y		2	1103.5121	0.0	78.53	2	1.3721E8	17	58.92	PI21-25168-C1.raw	73889	Y
AAEL006138-PA, AAEL010434-PA	K.EGYPSFPFFYAFAYPNK.D		2	1022.9784	0.8	78.25	0	0	17	60.64	PI21-25168-C1.raw	76511	N
AAEL006138-PA	R.SVGKLIEEIAEDLQNPSTLPK.A		2	1141.1221	3.7	78.10	0	0	21	56.19	PI21-25168-C1.raw	70420	Y
AAEL006138-PA, AAEL010434-PA	K.YKN(+.98)GFEEYEQFAALAR.R	Deamidation (NQ)	2	968.9580	0.6	77.58	5	5.3823E7	16	43.76	PI21-25168-C1.raw	52818	N
AAEL006138-PA	K.LIEEIAEDLQNPSTLPK.A		2	955.5103	0.8	77.38	30	6.058E9	17	48.29	PI21-25168-C1.raw	59502	Y
AAEL006138-PA, AAEL010434-PA, AAEL006126-PA	K.VFVDLVYSYNMPSDK.K		2	888.9293	0.1	77.13	1	4.5383E6	15	47.06	PI21-25168-C1.raw	57751	N
AAEL006138-PA, AAEL010434-PA	K.SEFTFTTAFADSPVDK.T		2	881.9130	1.0	76.66	5	3.9957E8	16	46.09	PI21-25168-C1.raw	56055	N
AAEL006138-PA	R.DYAMENLELTYR.L		2	759.3522	2.1	75.94	23	1.6638E9	12	43.35	PI21-25168-C1.raw	52051	Y
AAEL006138-PA	K.VPTVVKFELDASAK.T		2	752.4252	1.0	75.71	6	3.2766E8	14	35.60	PI21-25168-C1.raw	40728	Y
AAEL006138-PA	K.YAPEAPFLPYFTGYK.G		1	1763.8687	0.4	74.76	8	4.2498E9	15	51.69	PI21-25168-C1.raw	64448	Y
AAEL006138-PA, AAEL010434-PA	K.NGFEYGYQNAYQAAFYK.H		2	1017.4558	0.8	74.74	2	6.7968E6	17	42.42	PI21-25168-C1.raw	50933	N
AAEL006138-PA	H.LFEDLEDGYAFDFTK.F		2	905.4162	1.9	74.62	1	1.8594E6	15	54.28	PI21-25168-C1.raw	67839	Y
AAEL006138-PA, AAEL010434-PA	R.YYDFGFEFYAPQYK.S		2	919.4096	0.7	74.60	4	2.5253E8	14	52.94	PI21-25168-C1.raw	66047	N
AAEL006138-PA	R.AMGHEEMYELAQK.Y		2	768.8448	0.2	74.46	7	2.7189E9	13	27.21	PI21-25168-C1.raw	28089	Y
AAEL006138-PA	R.DALAEAGTPSAFK(+57.02)LISEYIK.E	Carbamidomethylation (DHKE X@N-term)	2	1091.0764	0.8	73.69	1	1.1673E6	20	54.28	PI21-25168-C1.raw	67942	Y
AAEL006138-PA	K.TM(+15.99)TALAELDDQWTGVYTR.A	Oxidation (M)	2	1043.9917	0.5	73.41	1	1.3981E6	18	46.56	PI21-25168-C1.raw	57359	Y
AAEL006138-PA	K.FLFGDNYIEIFPNNADTPFVK.F		2	1231.1093	1.5	73.11	0	0	21	60.40	PI21-25168-C1.raw	76177	Y
AAEL006138-PA	R.IGKLLNIDAQEAEQLEGQLLFK.L		3	824.1246	1.7	72.86	2	5.8676E6	22	52.17	PI21-25168-C1.raw	64921	Y
AAEL006138-PA, AAEL010434-PA, AAEL006126-PA	K.VFVDLVYSYNM(+15.99)PSDK.K	Oxidation (M)	2	896.9275	0.9	72.80	1	1.4592E6	15	43.89	PI21-25168-C1.raw	53154	N
AAEL006138-PA, AAEL010434-PA	R.SAYNYYPVFSFGR.L		2	785.8704	0.6	72.51	18	8.499E9	13	45.31	PI21-25168-C1.raw	55303	N
AAEL006138-PA	F.TVDLGLDLVNDEYEFEFK.F		2	1073.5155	0.5	72.38	4	3.2048E7	18	57.18	PI21-25168-C1.raw	71591	Y
AAEL006138-PA	R.AIDQAYYYDFYDYSFEYK.D		2	1182.5054	0.7	72.13	5	2.049E7	18	52.38	PI21-25168-C1.raw	65136	Y
AAEL006138-PA	R.NRPYYELSNFEQFAAFSR.K		2	1120.0330	0.9	71.31	4	3.5449E8	18	46.36	PI21-25168-C1.raw	56642	Y
AAEL006138-PA	R.ALGNLGHPQILSVFEPYLEGTIK.I		2	1248.6792	0.6	71.29	8	8.6841E9	23	55.29	PI21-25168-C1.raw	69169	Y
AAEL006138-PA	R.DALAEAGTPSAFK.L		2	639.3223	0.2	71.20	22	3.4288E9	13	34.26	PI21-25168-C1.raw	38919	Y
AAEL006138-PA, AAEL010434-PA	K.N(+.98)GFEEYEQFAALAR.R	Deamidation (NQ)	2	823.3794	1.4	71.18	4	4.2378E7	14	53.86	PI21-25168-C1.raw	67055	N
AAEL006138-PA, AAEL010434-PA	R.LAIMVALDNLVIYYPSLAR.S		2	1068.1033	2.8	70.96	18	2.8682E8	19	66.25	PI21-25168-C1.raw	83864	N
AAEL006138-PA, AAEL010434-PA	R.QLYYFYASPM(+15.99)FPSQSYFK.D	Oxidation (M)	2	1142.0278	0.8	70.72	6	7.1284E7	18	53.82	PI21-25168-C1.raw	67071	N
AAEL006138-PA, AAEL010434-PA	K.QFQFC(+57.02)ATATSEFPR.V	Carbamidomethylation	2	845.3890	1.1	70.67	4	7.9791E7	14	40.25	PI21-25168-C1.raw	49191	N
AAEL006138-PA	R.I(+57.02)GKLLNIDAQEAEQLEGQLLFK.L	Carbamidomethylation (DHKE X@N-term)	2	1264.1951	2.5	70.33	3	6.7777E6	22	52.14	PI21-25168-C1.raw	64965	Y
AAEL006138-PA	R.AYQN(+.98)TADVHEIR.C	Deamidation (NQ)	2	709.3400	1.5	70.31	2	2.4594E7	12	22.91	PI21-25168-C1.raw	21472	Y
AAEL006138-PA	K.LRGVEAATVVASLAK.S		2	742.9440	0.8	70.30	7	2.3407E8	15	36.22	PI21-25168-C1.raw	41599	Y
AAEL006138-PA, AAEL010434-PA	L.AWPLATGFPFIYTLK.V		2	862.9761	2.3	70.11	1	6.7712E5	15	61.04	PI21-25168-C1.raw	76997	N
AAEL006138-PA	K.YTSFYYLVSSM(+15.99)EAFFDVFSK.Q	Oxidation (M)	2	1224.0637	2.0	70.01	9	6.8863E7	20	68.15	PI21-25168-C1.raw	86712	Y
AAEL006138-PA	K.EDHLMFHMSSWPYTGYK.D		2	1064.9666	0.2	69.67	2	4.837E8	17	41.10	PI21-25168-C1.raw	48837	Y
AAEL006138-PA	F.YYLVSSMEAFFDVFSK.Q		2	966.9587	0.7	69.22	1	1.4898E5	16	66.76	PI21-25168-C1.raw	84622	Y
AAEL006138-PA	R.AM(+15.99)GHEEMYELAQK.Y	Oxidation (M)	2	776.8427	0.7	68.42	7	1.6086E9	13	24.37	PI21-25168-C1.raw	23626	Y
AAEL006138-PA	Y.YLVSSMEAFFDVFSK.Q		2	885.4271	0.9	68.36	2	9.6984E6	15	62.78	PI21-25168-C1.raw	79130	Y
AAEL006138-PA, AAEL010434-PA	K.N(+.98)GFEYGYQNAYQAAFYK.H	Deamidation (NQ)	2	1017.9473	0.2	68.00	1	1.3421E6	17	48.04	PI21-25168-C1.raw	59223	N
AAEL006138-PA	K.KYTSFYYLVSSM(+15.99)EAFFDVFSK.Q	Oxidation (M)	2	1288.1108	1.6	67.92	2	2.4277E7	21	58.96	PI21-25168-C1.raw	74085	Y
AAEL006138-PA, AAEL010434-PA	R.QLYYFYASPMFPSQSYFK.D		2	1134.0295	0.0	67.66	3	1.3949E8	18	54.47	PI21-25168-C1.raw	67895	N
AAEL006138-PA	K.EDHLM(+15.99)FHM(+15.99)SSWPYTGYK.D	Oxidation (M)	2	1080.9619	0.5	67.26	2	6.7204E7	17	33.92	PI21-25168-C1.raw	38233	Y
AAEL006138-PA, AAEL010434-PA	R.LHYGEIASNDHR.Y		2	706.3398	0.8	67.25	17	6.5073E9	12	18.61	PI21-25168-C1.raw	15312	N
AAEL006138-PA	R.DYAM(+15.99)ENLELTYR.L	Oxidation (M)	2	767.3489	1.0	67.22	32	5.2038E8	12	37.38	PI21-25168-C1.raw	44094	Y
AAEL006138-PA	K.EDHLM(+15.99)FHMSSWPYTGYK.D	Oxidation (M)	2	1072.9641	0.3	66.86	4	1.2266E8	17	38.69	PI21-25168-C1.raw	45358	Y
AAEL006138-PA, AAEL010434-PA	K.FGAPSFEETGPK.H		2	633.8042	0.8	66.71	8	6.1203E9	12	30.74	PI21-25168-C1.raw	33826	N
AAEL006138-PA	R.HSYSGNYYESNYAQPFVYSAGSHR.R		3	928.7405	-0.1	66.59	3	5.0993E8	24	32.69	PI21-25168-C1.raw	36317	Y
AAEL006138-PA, AAEL010434-PA	K.YYEAYKM(+15.99)DQYR.L	Oxidation (M)	2	773.3376	0.1	66.45	2	4.9156E7	11	22.74	PI21-25168-C1.raw	21127	N
AAEL006138-PA, AAEL010434-PA	K.FYQQQDVVLAWPLATGFPFIYTLK.V		3	949.1704	0.1	66.28	3	1.3567E9	24	69.52	PI21-25168-C1.raw	89371	N
AAEL006138-PA	Q.ILSVFEPYLEGTIK.I		2	804.9481	0.4	66.23	1	1.2292E7	14	51.69	PI21-25168-C1.raw	64186	Y
AAEL006138-PA	G.KLLNIDAQEAEQLEGQLLFK.L		2	1150.6304	1.7	66.20	1	1.3606E7	20	50.40	PI21-25168-C1.raw	62457	Y
AAEL006138-PA	K.SADYSTNFYNYDKYSK.Y		2	983.4297	1.0	65.93	4	4.6384E8	16	30.37	PI21-25168-C1.raw	33229	Y
AAEL006138-PA	K.YDFDM(+15.99)MNFQK.V	Oxidation (M)	2	677.7762	0.6	65.89	4	8.4661E8	10	37.73	PI21-25168-C1.raw	43901	Y
AAEL006138-PA	K.HDLVSAVTYPFAYQPYEYH.Q		2	1150.5376	0.9	65.81	2	1.858E6	19	47.67	PI21-25168-C1.raw	58608	Y
AAEL006138-PA, AAEL010434-PA	R.SAYN(+.98)YYPVFSFGR.L	Deamidation (NQ)	2	786.3627	1.0	65.75	2	8.6652E7	13	48.49	PI21-25168-C1.raw	59713	N
AAEL006138-PA	K.S(+57.02)LEHTFGQDMTGVALR.F	Carbamidomethylation (DHKE X@N-term)	2	909.9435	-0.3	65.60	0	0	16	35.97	PI21-25168-C1.raw	41450	Y
AAEL006138-PA, AAEL010434-PA	R.LAIM(+15.99)VALDNLVIYYPSLAR.S	Oxidation (M)	2	1076.0994	1.5	65.57	11	9.7532E7	19	63.47	PI21-25168-C1.raw	81252	N
AAEL006138-PA	K.SADYSTNFYNYDK.Y		2	794.3342	0.8	64.69	9	2.3206E9	13	33.17	PI21-25168-C1.raw	38123	Y
AAEL006138-PA, AAEL010434-PA	H.TFGQDMTGVALR.F		2	648.3243	0.1	64.41	1	2.3027E6	12	36.54	PI21-25168-C1.raw	42185	N
AAEL006138-PA	R.D(+57.02)ALAEAGTPSAFK.L	Carbamidomethylation (DHKE X@N-term)	2	667.8334	0.6	64.34	1	1.7098E5	13	30.13	PI21-25168-C1.raw	32901	Y
AAEL006138-PA	R.AM(+15.99)GHEEM(+15.99)YELAQK.Y	Oxidation (M)	2	784.8403	0.8	64.12	8	4.7465E8	13	19.64	PI21-25168-C1.raw	16132	Y
AAEL006138-PA, AAEL010434-PA	K.AWISQLQVDTR.G		2	658.8522	1.1	63.98	1	2.289E7	11	38.69	PI21-25168-C1.raw	45310	N
AAEL006138-PA, AAEL010434-PA	K.QYNTK(+57.02)YFADYYK.S	Carbamidomethylation (DHKE X@N-term)	2	830.8868	1.4	63.86	1	2.3923E6	12	30.74	PI21-25168-C1.raw	33778	N
AAEL006138-PA	A.PEAPFLPYFTGYK.G		2	765.3881	0.9	63.78	1	6.5569E6	13	51.70	PI21-25168-C1.raw	64287	Y
AAEL006138-PA	V.YFGDVIYNQEYYHPR.Y		2	982.4523	0.0	63.74	1	1.9902E5	15	42.15	PI21-25168-C1.raw	50709	Y
AAEL006138-PA, AAEL010434-PA	K.DITDMRPIAENPNAK.I		2	842.9198	0.1	63.59	5	4.7267E9	15	29.91	PI21-25168-C1.raw	32471	N
AAEL006138-PA	R.AYQNTADVHEIR.C		2	708.8466	-0.5	63.53	1	3.1133E6	12	22.36	PI21-25168-C1.raw	20579	Y
AAEL006138-PA	K.YDFDMMNFQK.V		2	669.7790	1.1	63.51	7	1.4331E9	10	43.49	PI21-25168-C1.raw	53455	Y
AAEL006138-PA	K.H(+57.02)LFEDLEDGYAFDFTK.F	Carbamidomethylation (DHKE X@N-term)	3	668.6395	0.9	63.43	4	1.2156E7	16	51.99	PI21-25168-C1.raw	64678	Y
AAEL006138-PA	R.AMGHEEM(+15.99)YELAQK.Y	Oxidation (M)	2	776.8423	0.1	63.26	5	1.5316E9	13	22.36	PI21-25168-C1.raw	20353	Y
AAEL006138-PA	K.L(+57.02)LNIDAQEAEQLEGQLLFK.L	Carbamidomethylation (DHKE X@N-term)	2	1115.0936	1.8	63.13	0	0	19	59.93	PI21-25168-C1.raw	75548	Y
AAEL006138-PA	K.L(+57.02)IEEIAEDLQNPSTLPK.A	Carbamidomethylation (DHKE X@N-term)	2	984.0210	0.8	63.10	1	8.7865E5	17	48.94	PI21-25168-C1.raw	60427	Y
AAEL006138-PA	K.YSINHIRDYAMENLELTYR.L		3	801.0621	4.8	63.07	2	2.5876E8	19	42.52	PI21-25168-C1.raw	50931	Y
AAEL006138-PA	R.MAEYTHQEPSR.Y		1	1348.5950	-0.1	63.03	4	3.4474E9	11	16.73	PI21-25168-C1.raw	12694	Y
AAEL006138-PA	A.MGHEEMYELAQK.Y		2	733.3261	0.0	62.95	1	3.3062E6	12	27.20	PI21-25168-C1.raw	28252	Y
AAEL006138-PA	R.M(+15.99)AEYTHQEPSR.Y	Oxidation (M)	2	682.7991	0.7	62.90	5	1.6869E9	11	15.58	PI21-25168-C1.raw	10753	Y
AAEL006138-PA, AAEL010434-PA	W.PLATGFPFIYTLK.V		2	734.4163	0.6	62.78	1	3.5057E6	13	53.16	PI21-25168-C1.raw	66483	N
AAEL006138-PA	K.LHGYLPFTVDLGLDLVNDEYEFEFK.F		3	991.8225	-0.9	62.77	4	7.415E6	25	64.93	PI21-25168-C1.raw	82358	Y
AAEL006138-PA, AAEL010434-PA	D.VVLAWPLATGFPFIYTLK.V		2	1018.5861	1.5	62.76	2	2.0694E6	18	67.52	PI21-25168-C1.raw	85737	N
AAEL006138-PA, AAEL010434-PA	K.YYEAYKMDQYR.L		2	765.3407	0.8	62.44	0	0	11	27.58	PI21-25168-C1.raw	28883	N
AAEL006138-PA	S.EEYYYQPAPENFK.Y		2	839.3751	-0.1	62.20	1	8.4296E5	13	34.50	PI21-25168-C1.raw	39231	Y
AAEL006138-PA, AAEL010434-PA	R.TDPPADMLQR.M		2	572.2766	-0.2	61.51	4	4.8831E9	10	29.22	PI21-25168-C1.raw	30824	N
AAEL006138-PA	R.YPSGMFYHMR.Q		2	644.7841	0.5	61.49	2	1.8275E9	10	30.04	PI21-25168-C1.raw	32616	Y
AAEL006138-PA	K.IVPFFAHQLR.E		2	614.3535	0.1	61.47	3	5.4749E8	10	35.08	PI21-25168-C1.raw	40112	Y
AAEL006138-PA	G.NLGH(+57.02)PQILSVFEPYLEGTIK.I	Carbamidomethylation (DHKE X@N-term)	2	1156.6237	5.0	61.43	0	0	20	54.52	PI21-25168-C1.raw	68200	Y
AAEL006138-PA, AAEL010434-PA	R.LHYGEIASN(+.98)DHR.Y	Deamidation (NQ)	2	706.8323	1.5	61.36	4	6.0221E7	12	20.29	PI21-25168-C1.raw	17460	N
AAEL006138-PA	K.S(+57.02)AIETAALADEYDNYSDLAVNAK.A	Carbamidomethylation (DHKE X@N-term)	2	1251.0896	1.7	61.24	2	4.5253E5	23	44.70	PI21-25168-C1.raw	54396	Y
AAEL006138-PA	K.FLFGDN(+.98)YIEIFPNNADTPFVK.F	Deamidation (NQ)	2	1231.6021	2.2	61.24	0	0	21	62.62	PI21-25168-C1.raw	79197	Y
AAEL006138-PA	A.ALADEYDNYSDLAVNAK.A		2	936.4377	1.4	61.19	1	3.3613E5	17	39.17	PI21-25168-C1.raw	46234	Y
AAEL006138-PA	Y.YLVSSM(+15.99)EAFFDVFSK.Q	Oxidation (M)	2	893.4238	0.0	61.17	1	1.4955E6	15	53.17	PI21-25168-C1.raw	66188	Y
AAEL006138-PA	Q.PYEYHQFNLYYDAQR.T		2	1003.9570	1.8	61.08	2	3.0317E6	15	46.36	PI21-25168-C1.raw	56715	Y
AAEL006138-PA	Y.LVSSMEAFFDVFSK.Q		2	803.8947	0.0	60.95	1	3.6986E6	14	58.77	PI21-25168-C1.raw	73714	Y
AAEL006138-PA	N.LGHPQILSVFEPYLEGTIK.I		2	1071.0864	0.7	60.52	2	1.9127E7	19	51.88	PI21-25168-C1.raw	64574	Y
AAEL006138-PA	R.AMGHE(+57.02)EMYELAQK.Y	Carbamidomethylation (DHKE X@N-term)	2	797.3559	0.6	60.41	1	5.1045E5	13	26.62	PI21-25168-C1.raw	27334	Y
AAEL006138-PA, AAEL010434-PA	Y.YFYASPMFPSQSYFK.D		2	931.9269	0.4	60.17	1	5.1222E6	15	48.39	PI21-25168-C1.raw	59585	N
AAEL006138-PA	S.SMEAFFDVFSK.Q		2	654.3032	1.2	60.15	1	3.2251E6	11	52.96	PI21-25168-C1.raw	66040	Y
AAEL006138-PA	R.ALGN(+.98)LGHPQILSVFEPYLEGTIK.I	Deamidation (NQ)	2	1249.1718	1.0	60.10	0	0	23	57.94	PI21-25168-C1.raw	72822	Y
AAEL006138-PA	K.FFAYQKFGAPSFEETGPK.H		2	1026.0005	1.4	59.61	2	1.4732E7	18	39.26	PI21-25168-C1.raw	46318	Y
AAEL006138-PA	K.FQEPKEDHLMFHMSSWPYTGYK.D		2	1379.6257	0.5	59.38	4	1.7003E9	22	39.20	PI21-25168-C1.raw	46154	Y
AAEL006138-PA, AAEL010434-PA	L.HYGEIASNDHR.Y		2	649.7979	1.0	59.34	1	4.4955E6	11	18.75	PI21-25168-C1.raw	15501	N
AAEL006138-PA	R.GVEAATVVASLAK.S		2	608.3514	1.0	59.10	27	2.2563E8	13	39.09	PI21-25168-C1.raw	46087	Y
AAEL006138-PA, AAEL010434-PA	K.NGFEEYEQFAALAR.R		2	822.8867	0.6	59.08	4	2.7077E8	14	46.91	PI21-25168-C1.raw	58352	N
AAEL006138-PA	I.EEIAEDLQNPSTLPK.A		2	842.4272	2.2	58.89	0	0	15	47.37	PI21-25168-C1.raw	58204	Y
AAEL006138-PA	K.EQMANGYYQM(+15.99)EEC(+57.02)QR.A	Oxidation (M); Carbamidomethylation	2	976.8812	-1.0	58.63	1	3.6447E5	15	25.73	PI21-25168-C1.raw	25931	Y
AAEL006138-PA	K.SADYSTN(+.98)FYNYDK.Y	Deamidation (NQ)	2	794.8268	1.6	58.35	1	2.0861E7	13	34.46	PI21-25168-C1.raw	39162	Y
AAEL006138-PA	R.SQDDQFIQVTK.S		2	654.8256	0.7	58.21	1	1.6688E7	11	30.65	PI21-25168-C1.raw	33579	Y
AAEL006138-PA, AAEL010434-PA	R.LHYGEIASNDH(+57.02)R.Y	Carbamidomethylation (DHKE X@N-term)	2	734.8503	0.5	58.20	3	4.5041E7	12	18.54	PI21-25168-C1.raw	15107	N
AAEL006138-PA	K.AAVNFLYPEDSSVKY.S		2	851.9200	0.3	58.15	1	2.3995E6	15	43.49	PI21-25168-C1.raw	52521	Y
AAEL006138-PA	R.MAEYTH(+57.02)QEPSR.Y	Carbamidomethylation (DHKE X@N-term)	2	703.3118	-0.2	58.04	1	4.0362E5	11	16.51	PI21-25168-C1.raw	12485	Y
AAEL006138-PA	K.LFNGYFFTAFDNQTIENIPR.K		2	1204.0901	0.5	57.79	1	4.7008E6	20	57.43	PI21-25168-C1.raw	72139	Y
AAEL006138-PA, AAEL010434-PA	Y.NYYPVFSFGR.L		2	625.3047	1.6	57.65	1	2.2413E7	10	44.04	PI21-25168-C1.raw	53451	N
AAEL006138-PA	K.AAVNFLYPEDSSVK.Y		2	770.3882	0.1	57.57	7	5.1523E9	14	39.49	PI21-25168-C1.raw	47463	Y
AAEL006138-PA, AAEL010434-PA	R.TDPPADM(+15.99)LQR.M	Oxidation (M)	2	580.2743	0.1	57.52	3	2.165E9	10	22.18	PI21-25168-C1.raw	21068	N
AAEL006138-PA	R.M(+57.02)AEYTHQEPSR.Y	Carbamidomethylation (DHKE X@N-term)	2	703.3124	0.7	57.47	1	8.8394E4	11	18.47	PI21-25168-C1.raw	15172	Y
AAEL006138-PA, AAEL010434-PA	K.QYNTKYFADYYK.S		2	802.3752	0.3	57.29	2	1.5394E7	12	30.82	PI21-25168-C1.raw	33845	N
AAEL006138-PA	K.V(+57.02)KHLFEDLEDGYAFDFTK.F	Carbamidomethylation (DHKE X@N-term)	3	744.3608	1.2	57.16	1	8.5399E5	18	44.44	PI21-25168-C1.raw	54025	Y
AAEL006138-PA	R.EYLGFSDVAK.A		2	564.7823	0.3	56.90	1	1.1355E8	10	35.36	PI21-25168-C1.raw	40386	Y
AAEL006138-PA	R.AIDQAYYYDFYDYSFEYKDVGAVAK.N		2	1502.6873	3.7	56.87	1	3.5583E7	25	49.68	PI21-25168-C1.raw	61456	Y
AAEL006138-PA	K.FYDYFQYAFYPYFESNFFYR.G		2	1389.1091	3.1	56.75	6	1.8074E6	20	67.42	PI21-25168-C1.raw	85800	Y
AAEL006138-PA, AAEL010434-PA, AAEL006126-PA	K.VGFVTPFDHQR.Y		1	1302.6597	0.6	56.68	7	1.5887E10	11	32.37	PI21-25168-C1.raw	36204	N
AAEL006138-PA	K.EDHLMFHM(+15.99)SSWPYTGYK.D	Oxidation (M)	2	1072.9642	0.4	56.34	1	5.8966E7	17	36.49	PI21-25168-C1.raw	42153	Y
AAEL006138-PA	K.YNIAHFEYK.E		2	592.7905	0.3	56.32	2	2.2304E8	9	29.15	PI21-25168-C1.raw	31281	Y
AAEL006138-PA	K.QPEFAVFNER.L		2	618.8044	0.7	56.00	1	1.3127E7	10	36.24	PI21-25168-C1.raw	41736	Y
AAEL006138-PA	R.NRPYYELSNFEQF.A		2	853.8945	0.6	55.94	1	8.3893E5	13	44.63	PI21-25168-C1.raw	54225	Y
AAEL006138-PA	K.YDFDMMNFQK(+57.02)VFGMLK.K	Carbamidomethylation (DHKE X@N-term)	3	690.9878	0.1	55.89	1	6.1215E6	16	57.89	PI21-25168-C1.raw	72813	Y
AAEL006138-PA, AAEL010434-PA	K.YFADYYK.S		1	969.4348	-0.4	55.86	15	4.7746E9	7	29.91	PI21-25168-C1.raw	32474	N
AAEL006138-PA	K.YFADYYKSADYSTNFYNYDK.Y		2	1269.5437	1.2	55.71	1	1.6405E5	20	40.93	PI21-25168-C1.raw	49006	Y
AAEL006138-PA	K.EQMAN(+.98)GYYQMEEC(+57.02)QR.A	Deamidation (NQ); Carbamidomethylation	2	969.3762	-0.6	55.70	1	1.2254E6	15	30.63	PI21-25168-C1.raw	33581	Y
AAEL006138-PA	A.M(+57.02)GH(+57.02)EEMYELAQK.Y	Carbamidomethylation (DHKE X@N-term)	2	790.3483	0.9	55.68	2	1.1317E7	12	25.11	PI21-25168-C1.raw	24964	Y
AAEL006138-PA	K.LLNID(+57.02)AQEAEQLEGQLLFK.L	Carbamidomethylation (DHKE X@N-term)	2	1115.0925	0.8	55.66	0	0	19	54.36	PI21-25168-C1.raw	67984	Y
AAEL006138-PA	K.NFYSDKEPSK.F		2	607.7878	-0.3	55.36	5	2.7824E9	10	18.65	PI21-25168-C1.raw	15850	Y
AAEL006138-PA, AAEL010434-PA, AAEL006126-PA	K.AFNYAYQQK.A		2	566.7752	0.8	55.04	2	5.6074E8	9	25.37	PI21-25168-C1.raw	25281	N
AAEL006138-PA	K.LIEE(+57.02)IAEDLQNPSTLPK.A	Carbamidomethylation (DHKE X@N-term)	2	984.0216	1.4	55.03	0	0	17	45.27	PI21-25168-C1.raw	55172	Y
AAEL006138-PA, AAEL010434-PA	Y.FYASPMFPSQSYFK.D		2	850.3962	1.6	55.00	1	8.9997E5	14	45.78	PI21-25168-C1.raw	55843	N
AAEL006138-PA, AAEL010434-PA	K.ANTMSK(+57.02)FNILTR.A	Carbamidomethylation (DHKE X@N-term)	2	726.8853	0.3	54.86	1	3.3856E6	12	31.05	PI21-25168-C1.raw	34247	N
AAEL006138-PA	K.EQM(+15.99)ANGYYQM(+15.99)EEC(+57.02)QR.A	Oxidation (M); Carbamidomethylation	2	984.8795	-0.1	54.73	0	0	15	22.65	PI21-25168-C1.raw	21054	Y
AAEL006138-PA	K.SADYSTNFYNYDKY.S		2	875.8660	1.0	54.41	1	1.1925E7	14	37.82	PI21-25168-C1.raw	43990	Y
AAEL006138-PA, AAEL010434-PA	R.L(+57.02)HYGEIASNDHR.Y	Carbamidomethylation (DHKE X@N-term)	2	734.8506	0.9	54.31	1	1.0046E7	12	19.47	PI21-25168-C1.raw	16392	N
AAEL006138-PA	E.YDNYSDLAVNAK.A		2	686.8228	0.2	54.28	0	0	12	30.42	PI21-25168-C1.raw	33328	Y
AAEL006138-PA	R.KPQYPSC(+57.02)SFSK.D	Carbamidomethylation	2	664.8190	0.3	54.04	2	5.3093E7	11	20.68	PI21-25168-C1.raw	17860	Y
AAEL006138-PA, AAEL010434-PA	K.DITDMRPIAENPN(+.98)AK.I	Deamidation (NQ)	2	843.4126	1.0	53.99	2	1.2627E8	15	32.33	PI21-25168-C1.raw	36145	N
AAEL006138-PA	L.SVFEPYLEGTIK.I		2	691.8645	1.1	53.89	1	5.8756E6	12	42.13	PI21-25168-C1.raw	50501	Y
AAEL006138-PA	I.VPFFAHQLR.E		2	557.8113	-0.2	53.70	1	2.4944E7	9	35.11	PI21-25168-C1.raw	40116	Y
AAEL006138-PA	Y.AMENLELTYR.L		2	620.3062	1.1	53.61	1	3.9442E5	10	34.43	PI21-25168-C1.raw	39181	Y
AAEL006138-PA	K.FFAYQK(+57.02)FGAPSFEETGPK.H	Carbamidomethylation (DHKE X@N-term)	2	1054.5090	-0.6	53.59	0	0	18	39.17	PI21-25168-C1.raw	46201	Y
AAEL006138-PA	K.N(+.98)FYSDKEPSK.F	Deamidation (NQ)	2	608.2810	1.6	53.47	3	1.928E7	10	21.31	PI21-25168-C1.raw	18948	Y
AAEL006138-PA	K.QYFYN(+.98)KDNEYYQK.Y	Deamidation (NQ)	2	902.3973	0.8	53.45	2	2.6926E6	13	28.55	PI21-25168-C1.raw	30435	Y
AAEL006138-PA	V.PFFAHQLR.E		2	508.2775	0.5	53.39	5	1.0105E9	8	35.11	PI21-25168-C1.raw	40111	Y
AAEL006138-PA, AAEL010434-PA	F.HMSSWPYTGYK.D		2	678.8060	0.5	53.29	1	1.5718E7	11	28.33	PI21-25168-C1.raw	29593	N
AAEL006138-PA	Y.PFAYQPYEYHQFNLYYDAQR.T		2	1307.0995	3.2	53.19	0	0	20	50.33	PI21-25168-C1.raw	62367	Y
AAEL006138-PA	R.NRPYYELSN(+.98)FEQFAAFSR.K	Deamidation (NQ)	3	747.3528	1.4	53.03	1	1.0012E6	18	48.82	PI21-25168-C1.raw	60372	Y
AAEL006138-PA, AAEL010434-PA	R.LADADYKIIEHK.I		2	708.3811	1.4	52.99	4	6.477E7	12	25.15	PI21-25168-C1.raw	25039	N
AAEL006138-PA, AAEL010434-PA	K.YFDVHC(+57.02)FEK.S	Carbamidomethylation	2	622.7748	1.6	52.96	2	5.9925E7	9	31.88	PI21-25168-C1.raw	35530	N
AAEL006138-PA	K.YSINHIRDYAM(+15.99)ENLELTYR.L	Oxidation (M)	2	1209.0828	1.2	52.92	3	5.3678E7	19	38.82	PI21-25168-C1.raw	45683	Y
AAEL006138-PA	D.YAMENLELTYR.L		2	701.8381	1.3	52.90	1	8.1462E5	11	39.06	PI21-25168-C1.raw	45992	Y
AAEL006138-PA	R.ALGNLGHPQIL.S		2	566.8281	1.4	52.73	1	8.3624E6	11	37.05	PI21-25168-C1.raw	42984	Y
AAEL006138-PA	F.AYQPYEYHQFNLYYDAQR.T		2	1185.0347	-0.1	52.73	2	3.6148E7	18	38.65	PI21-25168-C1.raw	45318	Y
AAEL006138-PA	Y.APEAPFLPYFTGYK.G		2	800.9069	1.2	52.54	1	9.5576E5	14	49.98	PI21-25168-C1.raw	61811	Y
AAEL006138-PA	R.GVEAATVVASLAK(+57.02).S	Carbamidomethylation (DHKE X@N-term)	2	636.8622	1.0	52.51	2	2.2935E6	13	38.03	PI21-25168-C1.raw	44494	Y
AAEL006138-PA	K.DYFYTFDDKK.Y		2	671.3042	1.1	52.49	2	5.4065E7	10	34.38	PI21-25168-C1.raw	38960	Y
AAEL006138-PA, AAEL010434-PA	R.MVDAKVGFVTPFDHQR.Y		3	616.3130	-1.3	52.48	2	4.1398E6	16	34.10	PI21-25168-C1.raw	38595	N
AAEL006138-PA, AAEL010434-PA	A.YNYYPVFSFGR.L		2	706.8363	1.5	52.27	2	4.6896E6	11	46.62	PI21-25168-C1.raw	57065	N
AAEL006138-PA	R.AYQNTAD(+57.02)VHEIR.C	Carbamidomethylation (DHKE X@N-term)	2	737.3582	0.7	52.20	1	1.1824E5	12	20.39	PI21-25168-C1.raw	17706	Y
AAEL006138-PA	R.G(+57.02)VEAATVVASLAK.S	Carbamidomethylation (DHKE X@N-term)	2	636.8625	1.6	52.12	3	5.8672E6	13	36.73	PI21-25168-C1.raw	42636	Y
AAEL006138-PA	R.YPSGM(+15.99)FYHM(+15.99)R.Q	Oxidation (M)	2	660.7792	0.8	51.82	4	3.8901E7	10	22.74	PI21-25168-C1.raw	20934	Y
AAEL006138-PA	K.IVHDEDQTTK.S		3	395.8632	0.3	51.73	2	4.5762E6	10	7.82	PI21-25168-C1.raw	4925	Y
AAEL006138-PA, AAEL010434-PA	L.ATGFPFIYTLK.V		2	629.3479	0.7	51.66	1	2.9591E7	11	48.44	PI21-25168-C1.raw	59579	N
AAEL006138-PA, AAEL010434-PA	S.AYNYYPVFSFGR.L		2	742.3544	0.7	51.59	1	4.7519E5	12	46.85	PI21-25168-C1.raw	57561	N
AAEL006138-PA	Y.LVSSM(+15.99)EAFFDVFSK.Q	Oxidation (M)	2	811.8937	1.9	51.55	1	5.1869E5	14	50.02	PI21-25168-C1.raw	61931	Y
AAEL006138-PA	R.ALGNLGHPQILSVFE(+57.02)PYLEGTIK.I	Carbamidomethylation (DHKE X@N-term)	2	1277.1926	2.7	51.55	2	3.6355E6	23	53.58	PI21-25168-C1.raw	67010	Y
AAEL006138-PA	R.ALGNLGH(+57.02)PQILSVFEPYLEGTIK.I	Carbamidomethylation (DHKE X@N-term)	2	1277.1946	4.2	51.45	2	8.0872E6	23	54.72	PI21-25168-C1.raw	68414	Y
AAEL006138-PA	R.FHAK(+57.02)YDFDMMNFQK.V	Carbamidomethylation (DHKE X@N-term)	3	626.9491	1.4	51.44	1	1.549E6	14	35.36	PI21-25168-C1.raw	40448	Y
AAEL006138-PA, AAEL010434-PA	M.VALDNLVIYYPSLAR.S		2	853.9781	0.8	51.40	1	1.0328E6	15	51.88	PI21-25168-C1.raw	64535	N
AAEL006138-PA	K.QYFYNKDNEYYQK.Y		2	901.9048	0.3	51.38	2	2.3493E9	13	26.27	PI21-25168-C1.raw	28172	Y
AAEL006138-PA	K.SFKFFAYQK.F		2	583.3054	-0.3	51.28	1	6.5775E6	9	32.55	PI21-25168-C1.raw	36207	Y
AAEL006138-PA, AAEL010434-PA	R.C(+57.02)AAVHLLMR.T	Carbamidomethylation	2	535.7839	0.7	51.27	2	1.1237E9	9	27.81	PI21-25168-C1.raw	29081	N
AAEL006138-PA, AAEL010434-PA	K.YNNQGYSYKN(+.98)GFEYGYQNAYQAAFYK.H	Deamidation (NQ)	3	1051.4623	0.9	51.26	0	0	26	41.94	PI21-25168-C1.raw	50342	N
AAEL006138-PA, AAEL010434-PA	K.FATDGYR.A		2	415.1956	0.0	51.16	2	2.7568E8	7	21.96	PI21-25168-C1.raw	19881	N
AAEL006138-PA	S.LE(+57.02)HTFGQDMTGVALR.F	Carbamidomethylation (DHKE X@N-term)	2	866.4288	1.2	51.16	0	0	15	36.76	PI21-25168-C1.raw	42554	Y
AAEL006138-PA	Y.FYNKDNEYYQK.Y		2	756.3444	1.0	50.98	1	1.3098E5	11	20.88	PI21-25168-C1.raw	18353	Y
AAEL006138-PA	K.YSINHIR.D		2	451.7456	-0.3	50.69	3	1.3506E9	7	19.29	PI21-25168-C1.raw	16055	Y
AAEL006138-PA	K.REVYFGDVIYNQEYYHPR.Y		3	783.3749	0.4	50.64	1	4.8864E5	18	37.10	PI21-25168-C1.raw	43191	Y
AAEL006138-PA	R.DALAE(+57.02)AGTPSAFK.L	Carbamidomethylation (DHKE X@N-term)	2	667.8339	1.4	50.45	1	3.6179E5	13	33.05	PI21-25168-C1.raw	37119	Y
AAEL006138-PA	R.LHYGEIASNDHRYPSGMFY.H		2	1129.0107	0.5	50.30	1	2.9238E6	19	34.82	PI21-25168-C1.raw	39570	Y
AAEL006138-PA, AAEL010434-PA	H.YGEIASNDHR.Y		2	581.2684	1.1	50.07	2	6.1749E6	10	18.61	PI21-25168-C1.raw	15330	N
AAEL006138-PA, AAEL010434-PA	R.QLYYFYASPMFPSQSY.F		2	996.4479	0.0	50.06	1	1.1098E5	16	59.34	PI21-25168-C1.raw	74746	N
AAEL006138-PA	R.YPSGMFYHM(+15.99)R.Q	Oxidation (M)	2	652.7812	0.2	49.84	2	2.7842E8	10	26.48	PI21-25168-C1.raw	26923	Y
AAEL006138-PA	R.LDAWVTLR.D		1	973.5468	0.3	49.69	6	1.0588E9	8	39.26	PI21-25168-C1.raw	46319	Y
AAEL006138-PA, AAEL010434-PA	R.LADADYK(+57.02)IIEHK.I	Carbamidomethylation (DHKE X@N-term)	2	736.8914	0.8	49.48	0	0	12	25.18	PI21-25168-C1.raw	25110	N
AAEL006138-PA	A.M(+15.99)GHEEMYELAQK.Y	Oxidation (M)	2	741.3236	0.0	49.35	1	1.2988E5	12	24.37	PI21-25168-C1.raw	23782	Y
AAEL006138-PA	R.SVGKLIEE(+57.02)IAEDLQNPSTLPK.A	Carbamidomethylation (DHKE X@N-term)	3	780.0895	1.7	49.33	1	8.1248E6	21	56.42	PI21-25168-C1.raw	70321	Y
AAEL006138-PA, AAEL010434-PA	K.DLEVSFFGGK.L		2	549.7780	1.9	49.32	3	1.3791E8	10	45.85	PI21-25168-C1.raw	55784	N
AAEL006138-PA	K.LLN(+.98)IDAQEAEQLEGQLLFK.L	Deamidation (NQ)	2	1087.0776	4.3	49.12	0	0	19	78.68	PI21-25168-C1.raw	99944	Y
AAEL006138-PA	Y.QNTADVHEIR.C		2	591.7974	1.1	48.78	1	4.5435E7	10	21.28	PI21-25168-C1.raw	18941	Y
AAEL006138-PA	R.Y(+57.02)AVKSAIETAALADEYDNYSDLAVNAK.A	Carbamidomethylation (DHKE X@N-term)	3	988.1499	1.2	48.71	1	6.4639E6	27	44.34	PI21-25168-C1.raw	53461	Y
AAEL006138-PA, AAEL010434-PA	L.EHTFGQDMTGVALR.F		2	781.3747	-0.4	48.67	1	5.6791E5	14	34.66	PI21-25168-C1.raw	39498	N
AAEL006138-PA	K.RLDAWVTLR.D		2	565.3279	0.7	48.61	18	2.764E9	9	36.59	PI21-25168-C1.raw	42286	Y
AAEL006138-PA, AAEL010434-PA	K.DLEVSFFGGKLK.F		2	670.3671	1.1	48.58	1	4.4657E5	12	42.67	PI21-25168-C1.raw	51389	N
AAEL006138-PA	G.VEAATVVASLAK.S		2	579.8406	1.0	48.53	0	0	12	36.25	PI21-25168-C1.raw	41876	Y
AAEL006138-PA, AAEL010434-PA	K.DITDM(+15.99)RPIAENPNAK.I	Oxidation (M)	2	850.9172	0.0	48.53	12	3.415E9	15	28.97	PI21-25168-C1.raw	32533	N
AAEL006138-PA, AAEL010434-PA	K.GYNIFYAR.N		2	502.2539	1.0	48.39	25	5.903E9	8	35.24	PI21-25168-C1.raw	40325	N
AAEL006138-PA	Y.PSGMFYHMR.Q		2	563.2520	-0.1	48.36	1	1.3762E7	9	30.04	PI21-25168-C1.raw	32675	Y
AAEL006138-PA	K.EQM(+15.99)AN(+.98)GYYQMEEC(+57.02)QR.A	Oxidation (M); Deamidation (NQ); Carbamidomethylation	2	977.3751	0.9	48.35	0	0	15	28.14	PI21-25168-C1.raw	29776	Y
AAEL006138-PA	L.ADEYDNYSDLAVNAK.A		2	844.3738	-2.5	48.25	1	3.9403E5	15	45.50	PI21-25168-C1.raw	55450	Y
AAEL006138-PA, AAEL010434-PA	R.FFSDYSFYNNFVGL.C		2	860.3892	1.3	48.19	1	3.6415E5	14	65.27	PI21-25168-C1.raw	82731	N
AAEL006138-PA	R.LHYGEIASNDHRYPSGMFYHMR.Q		3	894.4100	0.7	48.16	4	2.4263E8	22	30.25	PI21-25168-C1.raw	33048	Y
AAEL006138-PA	K.NGFEGNYPGYK.G		2	623.2814	1.6	48.14	1	5.1258E6	11	27.85	PI21-25168-C1.raw	29206	Y
AAEL006138-PA, AAEL010434-PA	A.WPLATGFPFIYTLK.V		2	827.4566	1.2	48.14	0	0	14	69.44	PI21-25168-C1.raw	88429	N
AAEL006138-PA	K.YREYLGFSDVAK.A		2	724.3650	0.8	47.96	2	9.3142E7	12	31.95	PI21-25168-C1.raw	35335	Y
AAEL006138-PA, AAEL010434-PA, AAEL006126-PA	R.C(+57.02)AAVHLLM(+15.99)R.T	Carbamidomethylation; Oxidation (M)	2	543.7816	1.2	47.95	3	4.9367E8	9	24.02	PI21-25168-C1.raw	22935	N
AAEL006138-PA	A.DYSTNFYNYDKYSK.Y		2	904.3945	0.4	47.82	1	5.6449E6	14	32.09	PI21-25168-C1.raw	35464	Y
AAEL006138-PA	R.ALGNLGHPQ.I		2	453.7435	0.6	47.58	1	1.9159E7	9	22.57	PI21-25168-C1.raw	20731	Y
AAEL006138-PA	K.KHDLVSAVTYPFAYQPY.E		2	1000.0028	1.2	47.51	2	7.3711E6	17	45.24	PI21-25168-C1.raw	55158	Y
AAEL006138-PA, AAEL010434-PA, AAEL006126-PA	K.KYYEAYK.M		2	482.7422	-0.2	47.43	3	1.4454E8	7	16.19	PI21-25168-C1.raw	11771	N
AAEL006138-PA, AAEL010434-PA, AAEL006126-PA	K.VFVDLVYSYNMPSDKK.N		2	952.9777	0.9	47.39	2	1.1919E7	16	41.26	PI21-25168-C1.raw	49315	N
AAEL006138-PA	K.KHDLVSAVTYPFAYQPYEYHQF.N		3	901.7673	-0.2	47.33	0	0	22	45.11	PI21-25168-C1.raw	54966	Y
AAEL006138-PA, AAEL010434-PA	K.YNNQGYSYK.N		2	568.7545	0.9	47.24	1	1.4878E7	9	19.22	PI21-25168-C1.raw	15861	N
AAEL006138-PA	K.YDFDM(+15.99)M(+15.99)NFQK.V	Oxidation (M)	2	685.7733	0.2	47.24	7	3.7308E7	10	31.12	PI21-25168-C1.raw	34431	Y
AAEL006138-PA	K.HLFE(+57.02)DLEDGYAFDFTK.F	Carbamidomethylation (DHKE X@N-term)	2	1002.4584	3.7	47.17	4	1.55E6	16	48.67	PI21-25168-C1.raw	60145	Y
AAEL006138-PA, AAEL010434-PA	R.LHYGE(+57.02)IASNDHR.Y	Carbamidomethylation (DHKE X@N-term)	3	490.2357	-0.1	47.15	2	3.2114E7	12	19.27	PI21-25168-C1.raw	16006	N
AAEL006138-PA	M.GHEEM(+15.99)YELAQK.Y	Oxidation (M)	2	675.8044	1.6	47.14	1	2.778E5	11	18.95	PI21-25168-C1.raw	15614	Y
AAEL006138-PA	R.GVEAATVVASLAKSIR.Y		2	786.4608	1.8	46.97	0	0	16	43.64	PI21-25168-C1.raw	52819	Y
AAEL006138-PA	R.YPSGM(+15.99)FYHMR.Q	Oxidation (M)	2	652.7812	0.2	46.95	1	3.3928E7	10	28.20	PI21-25168-C1.raw	30156	Y
AAEL006138-PA	K.QYFYNKDN(+.98)EYYQK.Y	Deamidation (NQ)	2	902.3975	0.9	46.74	2	3.5038E7	13	27.48	PI21-25168-C1.raw	28912	Y
AAEL006138-PA	D.AQEAEQLEGQLLFK.L		2	802.4211	1.5	46.71	1	5.4301E5	14	41.63	PI21-25168-C1.raw	49842	Y
AAEL006138-PA	K.SFK(+57.02)FFAYQK.F	Carbamidomethylation (DHKE X@N-term)	2	611.8162	-0.2	46.65	1	1.7792E6	9	32.55	PI21-25168-C1.raw	36219	Y
AAEL006138-PA, AAEL010434-PA	K.DITDMRPIAENPN.A		2	743.3540	0.4	46.55	1	8.3199E6	13	36.55	PI21-25168-C1.raw	42172	N
AAEL006138-PA	N.YSDLAVNAK.A		2	490.7562	0.3	46.47	1	3.0985E6	9	22.94	PI21-25168-C1.raw	21383	Y
AAEL006138-PA	K.VAIAPSFVNK.E		2	523.3060	0.7	46.45	0	0	10	32.30	PI21-25168-C1.raw	36058	Y
AAEL006138-PA	R.EAVNQEDSVK.T		2	559.7705	1.2	46.33	1	2.2917E6	10	15.74	PI21-25168-C1.raw	11185	Y
AAEL006138-PA, AAEL010434-PA	N.LVIYYPSLAR.S		2	597.8481	0.8	46.30	2	6.4113E8	10	41.89	PI21-25168-C1.raw	50267	N
AAEL006138-PA	K.KLHGYLPFTVDLGLDLVNDEYEFEFK.F		2	1551.2844	3.6	46.29	1	8.3299E6	26	58.82	PI21-25168-C1.raw	74109	Y
AAEL006138-PA	K.SAIETAALADE(+57.02)YDNYSDLAVNAK.A	Carbamidomethylation (DHKE X@N-term)	2	1251.0881	0.5	46.29	0	0	23	45.21	PI21-25168-C1.raw	55082	Y
AAEL006138-PA	E.EYYYQPAPENFK.Y		2	774.8548	1.2	46.26	1	7.0118E5	12	33.56	PI21-25168-C1.raw	37764	Y
AAEL006138-PA	K.SADYSTN(+.98)FYNYDKYSK.Y	Deamidation (NQ)	2	983.9218	1.1	46.25	1	9.9949E6	16	33.51	PI21-25168-C1.raw	37666	Y
AAEL006138-PA, AAEL010434-PA	N.YYPVFSFGR.L		2	568.2838	2.9	46.12	1	6.5148E6	9	43.35	PI21-25168-C1.raw	52234	N
AAEL006138-PA	R.YQPYFLHR.L		3	375.1947	1.1	46.12	2	3.7725E8	8	28.49	PI21-25168-C1.raw	30089	Y
AAEL006138-PA	R.NRPYYELSNFEQFAAF.S		2	998.4679	2.5	46.05	1	6.7165E6	16	52.94	PI21-25168-C1.raw	65965	Y
AAEL006138-PA	K.LFN(+.98)GYFFTAFDNQTIENIPR.K	Deamidation (NQ)	3	803.3912	1.4	46.04	1	1.0593E6	20	60.60	PI21-25168-C1.raw	76578	Y
AAEL006138-PA	R.LHYGEIASNDHRYPSGMF.Y		2	1047.4786	0.2	45.95	0	0	18	33.10	PI21-25168-C1.raw	37133	Y
AAEL006138-PA, AAEL010434-PA	R.QNFGGFK.K		2	399.2003	-0.8	45.86	2	1.0474E9	7	23.88	PI21-25168-C1.raw	23589	N
AAEL006138-PA, AAEL010434-PA	R.QLYYFYASPMFPSQSYF.K		2	1069.9834	1.3	45.82	1	4.1176E4	17	64.94	PI21-25168-C1.raw	82376	N
AAEL006138-PA, AAEL010434-PA	R.DYVVAYVK.Q		2	478.7582	0.4	45.73	1	1.1029E7	8	32.67	PI21-25168-C1.raw	36390	N
AAEL006138-PA	K.YDFDMMNFQKVFGMLK.K		3	671.9807	0.2	45.68	1	3.2686E6	16	58.13	PI21-25168-C1.raw	72827	Y
AAEL006138-PA, AAEL010434-PA	K.LKFATDGYR.A		2	535.7860	1.7	45.59	2	6.6796E6	9	24.99	PI21-25168-C1.raw	24774	N
AAEL006138-PA	K.LIEEIAEDLQNPSTLPKANTMSK.F		2	1271.6603	2.5	45.47	1	4.6067E6	23	43.41	PI21-25168-C1.raw	52490	Y
AAEL006138-PA, AAEL010434-PA	K.ANTM(+15.99)SKFNILTR.A	Oxidation (M)	2	706.3724	1.0	45.42	2	1.1162E7	12	27.33	PI21-25168-C1.raw	28511	N
AAEL006138-PA, AAEL010434-PA	L.ADADYKIIEHK.I		2	651.8387	1.1	45.20	1	2.1856E5	11	25.20	PI21-25168-C1.raw	25115	N
AAEL006138-PA	M.AEYTHQEPSR.Y		2	609.2806	-0.4	45.10	2	4.4427E7	10	14.61	PI21-25168-C1.raw	9607	Y
AAEL006138-PA	R.A(+57.02)LGNLGHPQILSVFEPYLEGTIK.I	Carbamidomethylation (DHKE X@N-term)	3	851.7948	-0.5	45.04	2	3.9036E6	23	55.42	PI21-25168-C1.raw	69450	Y
AAEL006138-PA, AAEL010434-PA	V.LAWPLATGFPFIYTLK.V		2	919.5206	4.8	44.87	0	0	16	69.75	PI21-25168-C1.raw	88837	N
AAEL006138-PA, AAEL010434-PA, AAEL006126-PA	K.V(+57.02)GFVTPFDHQR.Y	Carbamidomethylation (DHKE X@N-term)	2	680.3444	0.9	44.87	1	5.4304E5	11	33.51	PI21-25168-C1.raw	37727	N
AAEL006138-PA	K.HDLVSAVTYPFAYQPYEYHQF.N		3	859.0704	1.5	44.64	1	7.0511E6	21	50.22	PI21-25168-C1.raw	61937	Y
AAEL006138-PA, AAEL010434-PA	K.EGYPSFPFFY.A		2	627.2798	0.8	44.53	2	1.9083E6	10	63.43	PI21-25168-C1.raw	80153	N
AAEL006138-PA	R.DALAEAGTPSAF.K		2	575.2755	1.4	44.49	1	7.848E6	12	43.49	PI21-25168-C1.raw	52522	Y
AAEL006138-PA, AAEL010434-PA	K.YFVSQKER.Q		2	528.7780	1.4	44.37	2	2.7556E7	8	16.42	PI21-25168-C1.raw	11977	N
AAEL006138-PA	Y.EYHQFNLYYDAQR.T		2	873.8999	3.1	44.34	2	4.2253E6	13	33.13	PI21-25168-C1.raw	37174	Y
AAEL006138-PA	R.YAVKSAIETAALADEYDNYSDLAVNAK.A		3	969.1418	0.2	44.32	1	1.0645E7	27	44.34	PI21-25168-C1.raw	53529	Y
AAEL006138-PA	K.LLNIDAQE(+57.02)AEQLEGQLLFK.L	Carbamidomethylation (DHKE X@N-term)	3	743.7318	2.2	44.19	1	4.8858E3	19	72.22	PI21-25168-C1.raw	92042	Y
AAEL006138-PA	K.HDLVSAVTYPFAYQPY.E		2	935.9547	0.6	44.05	1	2.4232E6	16	51.95	PI21-25168-C1.raw	64529	Y
AAEL006138-PA	A.LAEAGTPSAFK.L		2	546.2909	1.3	43.97	2	4.9185E6	11	26.49	PI21-25168-C1.raw	27017	Y
AAEL006138-PA, AAEL010434-PA	K.FGAPSFEETGPKHPAN.R		2	843.4005	1.2	43.94	0	0	16	27.45	PI21-25168-C1.raw	28685	N
AAEL006138-PA	K.YD(+57.02)FDMMNFQK.V	Carbamidomethylation (DHKE X@N-term)	2	698.2898	1.1	43.87	1	2.455E5	10	42.04	PI21-25168-C1.raw	50421	Y
AAEL006138-PA	K.IVHDEDQTTKSLEHTFGQDMTGVALR.F		3	976.8110	1.1	43.87	1	4.0896E6	26	37.80	PI21-25168-C1.raw	44144	Y
AAEL006138-PA, AAEL010434-PA	R.HSYSGNYYESNYAQPF.V		2	963.9001	0.0	43.73	1	1.4862E7	16	36.50	PI21-25168-C1.raw	41984	N
AAEL006138-PA	D.A(+57.02)LAEAGTPSAFK.L	Carbamidomethylation (DHKE X@N-term)	2	610.3200	0.9	43.61	0	0	12	26.77	PI21-25168-C1.raw	27607	Y
AAEL006138-PA	P.FFAHQLR.E		2	459.7509	0.0	43.60	1	1.2752E7	7	35.11	PI21-25168-C1.raw	40117	Y
AAEL006138-PA	R.S(+57.02)VGKLIEEIAEDLQNPSTLPK.A	Carbamidomethylation (DHKE X@N-term)	3	780.0883	0.2	43.60	0	0	21	56.07	PI21-25168-C1.raw	70252	Y
AAEL006138-PA	F.YNKDNEYYQK.Y		2	682.8088	-0.9	43.47	0	0	10	26.35	PI21-25168-C1.raw	26942	Y
AAEL006138-PA, AAEL010434-PA	K.FGAPSFEE(+57.02)TGPK.H	Carbamidomethylation (DHKE X@N-term)	2	662.3150	0.9	43.18	1	2.1261E6	12	31.61	PI21-25168-C1.raw	34877	N
AAEL006138-PA	K.KHDLVSAVTYPFAYQPYEYHQFNLYYDAQR.T		3	1242.9282	1.3	43.18	4	2.473E9	30	46.36	PI21-25168-C1.raw	56637	Y
AAEL006138-PA, AAEL010434-PA	Y.YFYASPM(+15.99)FPSQSYFK.D	Oxidation (M)	2	939.9244	0.5	43.17	1	1.3809E6	15	45.04	PI21-25168-C1.raw	54599	N
AAEL006138-PA	K.YSIN(+.98)HIR.D	Deamidation (NQ)	2	452.2380	0.6	43.12	2	3.3411E7	7	22.23	PI21-25168-C1.raw	20342	Y
AAEL006138-PA, AAEL010434-PA	R.HSYSGNYYESNY.A		2	742.2922	0.7	42.98	0	0	12	26.70	PI21-25168-C1.raw	27481	N
AAEL006138-PA	H.KIVPFFAHQLR.E		3	452.6035	0.9	42.97	1	1.6589E6	11	29.71	PI21-25168-C1.raw	32395	Y
AAEL006138-PA	K.GYGYEAGYK.Y		2	504.2278	1.6	42.94	1	1.0178E7	9	23.23	PI21-25168-C1.raw	21788	Y
AAEL006138-PA	K.KHDLVSAVTYPF.A		2	688.8649	1.2	42.88	2	3.3395E7	12	39.20	PI21-25168-C1.raw	46092	Y
AAEL006138-PA	V.EAATVVASLAK.S		2	530.3063	0.8	42.84	1	1.1153E7	11	38.12	PI21-25168-C1.raw	44635	Y
AAEL006138-PA, AAEL010434-PA, AAEL006126-PA	D.PPADMLQR.M		2	464.2393	-0.2	42.75	4	3.1502E8	8	25.11	PI21-25168-C1.raw	25340	N
AAEL006138-PA	Y.FGDVIYNQEYYHPR.Y		2	900.9215	1.0	42.69	1	6.355E4	14	42.17	PI21-25168-C1.raw	50696	Y
AAEL006138-PA	Q.NTADVHEIR.C		2	527.7677	0.6	42.56	1	1.5869E7	9	21.29	PI21-25168-C1.raw	18943	Y
AAEL006138-PA	R.YPTEQLLHEFFLLVTSDAVQHQE.Y		2	1372.6849	2.2	42.54	1	9.9291E5	23	65.19	PI21-25168-C1.raw	82706	Y
AAEL006138-PA	K.SLE(+57.02)HTFGQDMTGVALR.F	Carbamidomethylation (DHKE X@N-term)	3	606.9656	1.0	42.47	2	1.6317E7	16	36.69	PI21-25168-C1.raw	42290	Y
AAEL006138-PA	H.PQILSVFEPYLEGTIK.I		2	917.5045	1.1	42.47	0	0	16	56.57	PI21-25168-C1.raw	70948	Y
AAEL006138-PA	D.NYSDLAVNAK.A		2	547.7776	0.3	42.44	1	2.452E6	10	26.37	PI21-25168-C1.raw	27054	Y
AAEL006138-PA, AAEL010434-PA	N.DEYEFEFK.F		2	553.7384	1.7	42.42	2	2.0765E7	8	38.38	PI21-25168-C1.raw	44825	N
AAEL006138-PA	K.HDLVSAVTYPFAYQPYEYHQFNLYYDAQR.T		2	1799.8428	2.3	42.26	2	1.7135E9	29	50.19	PI21-25168-C1.raw	62166	Y
AAEL006138-PA	L.VSSMEAFFDVFSK.Q		2	747.3531	0.6	42.23	1	1.653E5	13	55.68	PI21-25168-C1.raw	69762	Y
AAEL006138-PA	K.LIEEIAEDLQN.P		2	643.8273	-0.1	42.11	1	3.7272E5	11	46.87	PI21-25168-C1.raw	57532	Y
AAEL006138-PA, AAEL010434-PA	R.RYEQFFR.N		2	523.2648	0.9	42.11	1	5.3704E8	7	26.60	PI21-25168-C1.raw	27326	N
AAEL006138-PA	G.L(+57.02)DLVNDEYEFEFK.F	Carbamidomethylation (DHKE X@N-term)	2	859.4030	1.8	41.95	1	8.0492E4	13	48.83	PI21-25168-C1.raw	60303	Y
AAEL006138-PA	F.KYAPEAPFLPYFTGYK.G		2	946.4856	0.6	41.81	2	5.6966E6	16	44.80	PI21-25168-C1.raw	54490	Y
AAEL006138-PA	K.FYQQQDVVLAWPLATGFPFIYTLKVPTVVK.F		3	1156.9709	0.4	41.56	1	1.9499E6	30	65.97	PI21-25168-C1.raw	83688	Y
AAEL006138-PA, AAEL010434-PA	Y.TGYKDITDMRPIAENPNAK.I		2	1067.5338	0.3	41.50	0	0	19	30.06	PI21-25168-C1.raw	32788	N
AAEL006138-PA	K.YYKQYFYNK.D		2	658.8199	1.3	41.38	2	5.3012E6	9	23.96	PI21-25168-C1.raw	23007	Y
AAEL006138-PA	Y.PSGMFYHM(+15.99)R.Q	Oxidation (M)	2	571.2496	0.1	41.32	1	3.0722E6	9	26.48	PI21-25168-C1.raw	27055	Y
AAEL006138-PA	Y.KSADYSTNFYNYDK.Y		2	858.3801	-1.1	41.29	0	0	14	28.45	PI21-25168-C1.raw	30247	Y
AAEL006138-PA, AAEL010434-PA	K.YFVSQK(+57.02)ER.Q	Carbamidomethylation (DHKE X@N-term)	2	557.2885	0.9	41.27	1	2.7532E6	8	16.44	PI21-25168-C1.raw	11990	N
AAEL006138-PA	E.A(+57.02)VNQEDSVKTQVYIR.A	Carbamidomethylation (DHKE X@N-term)	2	903.9716	0.8	41.23	1	3.3639E5	15	26.66	PI21-25168-C1.raw	27390	Y
AAEL006138-PA	K.LLNIDAQEAE(+57.02)QLEGQLLFK.L	Carbamidomethylation (DHKE X@N-term)	3	743.7311	1.2	41.21	4	4.6083E4	19	65.46	PI21-25168-C1.raw	83091	Y
AAEL006138-PA	R.M(+15.99)AEYTH(+57.02)QEPSR.Y	Oxidation (M); Carbamidomethylation (DHKE X@N-term)	2	711.3096	0.3	41.12	1	3.2117E4	11	14.19	PI21-25168-C1.raw	9317	Y
AAEL006138-PA, AAEL010434-PA	R.KPEFFAASY.A		2	530.2613	0.8	41.08	1	3.3338E7	9	35.01	PI21-25168-C1.raw	39959	N
AAEL006138-PA	K.KHDLVSAVTYPFAYQPYEYH.Q		2	1214.5862	1.7	41.07	1	3.1419E5	20	42.33	PI21-25168-C1.raw	50991	Y
AAEL006138-PA	K.YSIN(+.98)HIRDYAMENLELTYR.L	Deamidation (NQ)	3	801.3881	2.2	40.99	1	4.1303E6	19	42.97	PI21-25168-C1.raw	51854	Y
AAEL006138-PA, AAEL010434-PA	R.KPQYPSC(+57.02)SF.S	Carbamidomethylation	2	557.2559	1.1	40.94	1	1.1822E6	9	26.58	PI21-25168-C1.raw	27175	N
AAEL006138-PA, AAEL010434-PA, AAEL006126-PA	V.GFVTPFDHQR.Y		2	602.2997	1.4	40.87	1	2.737E8	10	32.35	PI21-25168-C1.raw	36151	N
AAEL006138-PA	K.YFADYYK(+57.02)SADYSTNFYNYDK.Y	Carbamidomethylation (DHKE X@N-term)	2	1298.0540	0.8	40.84	1	3.5165E5	20	40.87	PI21-25168-C1.raw	48662	Y
AAEL006138-PA	D.ALAEAGTPSAFK.L		2	581.8091	0.7	40.75	1	3.3431E6	12	28.36	PI21-25168-C1.raw	30191	Y
AAEL006138-PA, AAEL010434-PA	F.GAPSFEETGPK.H		2	560.2699	0.7	40.70	1	6.1823E6	11	24.30	PI21-25168-C1.raw	23595	N
AAEL006138-PA	K.FYQQQDVVLAWPLATGFPFIYTLK(+57.02)VPTVVK.F	Carbamidomethylation (DHKE X@N-term)	3	1175.9777	0.0	40.58	2	1.2644E6	30	65.84	PI21-25168-C1.raw	83506	Y
AAEL006138-PA, AAEL010434-PA	R.RGSDNQLYFK.F		2	614.3098	0.6	40.49	3	4.915E7	10	23.09	PI21-25168-C1.raw	21884	N
AAEL006138-PA	D.YSTNFYNYDK.Y		2	657.7858	0.5	40.44	1	1.0858E6	10	30.43	PI21-25168-C1.raw	33217	Y
AAEL006138-PA, AAEL010434-PA	K.Y(+57.02)FADYYK.S	Carbamidomethylation (DHKE X@N-term)	2	513.7322	0.3	40.40	1	2.1839E6	7	31.95	PI21-25168-C1.raw	35466	N
AAEL006138-PA	E.YYYQPAPENFK.Y		2	710.3331	0.8	40.32	1	3.149E5	11	31.65	PI21-25168-C1.raw	35081	Y
AAEL006138-PA, AAEL010434-PA	K.F(+57.02)YQQQDVVLAWPLATGFPFIYTLK.V	Carbamidomethylation (DHKE X@N-term)	3	968.1780	0.6	40.27	3	2.7151E6	24	72.14	PI21-25168-C1.raw	91732	N
AAEL006138-PA	R.GVEAATVVASLAK(+57.02)SIR.Y	Carbamidomethylation (DHKE X@N-term)	2	814.9717	2.0	40.22	1	7.7753E5	16	43.60	PI21-25168-C1.raw	52710	Y
AAEL006138-PA	K.N(+.98)GFEGNYPGYK.G	Deamidation (NQ)	2	623.7726	0.5	40.21	1	7.1685E5	11	32.60	PI21-25168-C1.raw	36309	Y
AAEL006138-PA, AAEL010434-PA, AAEL006126-PA	A.KVGFVTPFDHQR.Y		3	477.5895	0.1	40.02	1	1.3111E7	12	27.50	PI21-25168-C1.raw	28669	N
AAEL006138-PA	M.GHEEMYELAQK.Y		2	667.8063	0.6	39.90	1	1.2698E6	11	24.03	PI21-25168-C1.raw	23162	Y
AAEL006138-PA	K.YNIAHFEYKEGYPSFPFFYAFAYPNK.D		3	1070.8381	-1.1	39.88	1	1.3097E7	26	53.34	PI21-25168-C1.raw	66601	Y
AAEL006138-PA, AAEL010434-PA	R.LADADYK.I		2	398.1978	0.0	39.88	2	1.6455E7	7	20.93	PI21-25168-C1.raw	18428	N
AAEL006138-PA	K.FELDASAK.T		2	440.7241	-0.2	39.82	14	3.0194E9	8	27.49	PI21-25168-C1.raw	29949	Y
AAEL006138-PA, AAEL010434-PA	T.DPPADMLQR.M		2	521.7514	-3.0	39.76	1	1.5616E7	9	29.41	PI21-25168-C1.raw	31454	N
AAEL006138-PA	K.DNEYYQKYNGQK.K		2	775.3499	0.5	39.70	0	0	12	21.08	PI21-25168-C1.raw	18668	Y
AAEL006138-PA	D.LEDGYAFDFTK.F		2	653.3044	1.4	39.64	1	7.6706E5	11	40.54	PI21-25168-C1.raw	48240	Y
AAEL006138-PA, AAEL010434-PA	F.C(+57.02)ATATSEFPR.V	Carbamidomethylation	2	570.2615	0.6	39.62	1	2.0497E5	10	23.86	PI21-25168-C1.raw	23013	N
AAEL006138-PA	K.Y(+57.02)APEAPFLPYFTGYK.G	Carbamidomethylation (DHKE X@N-term)	2	910.9488	0.5	39.41	2	3.2778E6	15	50.94	PI21-25168-C1.raw	63521	Y
AAEL006138-PA	K.LIE(+57.02)EIAEDLQNPSTLPK.A	Carbamidomethylation (DHKE X@N-term)	3	656.3501	1.3	39.32	1	5.5859E5	17	51.08	PI21-25168-C1.raw	63391	Y
AAEL006138-PA, AAEL010434-PA	R.SAYNYYPVF.S		2	562.2590	1.1	39.29	1	3.2707E6	9	48.67	PI21-25168-C1.raw	59914	N
AAEL006138-PA	K.SAIETAALADEYD.N		2	684.8129	1.4	39.28	0	0	13	40.77	PI21-25168-C1.raw	48595	Y
AAEL006138-PA, AAEL010434-PA	N.GFEEYEQFAALAR.R		2	765.8636	-1.5	39.26	0	0	13	46.38	PI21-25168-C1.raw	56794	N
AAEL006138-PA	G.H(+57.02)EEM(+15.99)YELAQK.Y	Carbamidomethylation (DHKE X@N-term); Oxidation (M)	2	675.8046	1.8	39.09	0	0	10	22.38	PI21-25168-C1.raw	20608	Y
AAEL006138-PA	R.EAVN(+.98)QEDSVK.T	Deamidation (NQ)	2	560.2620	0.2	39.07	2	7.2777E6	10	16.73	PI21-25168-C1.raw	12644	Y
AAEL006138-PA	R.LHYGEIASN(+.98)DHRYPSGMFYHMR.Q	Deamidation (NQ)	4	671.3058	1.3	39.03	1	1.825E7	22	33.22	PI21-25168-C1.raw	37320	Y
AAEL006138-PA	K.QYFYNK(+57.02)DNEYYQK.Y	Carbamidomethylation (DHKE X@N-term)	2	930.4152	-0.2	38.97	1	2.2269E5	13	26.06	PI21-25168-C1.raw	26520	Y
AAEL006138-PA, AAEL010434-PA	F.YQQQDVVLAWPLATGFPFIYTLK.V		3	900.1477	0.2	38.96	2	9.3951E5	23	68.38	PI21-25168-C1.raw	86906	N
AAEL006138-PA	K.AAVNFLYPED(+57.02)SSVK.Y	Carbamidomethylation (DHKE X@N-term)	2	798.9001	1.6	38.92	1	2.3666E6	14	38.77	PI21-25168-C1.raw	45433	Y
AAEL006138-PA	K.KYTSFYYLVSSMEAFFDVFSK.Q		2	1280.1122	0.8	38.89	1	6.2764E6	21	72.33	PI21-25168-C1.raw	92184	Y
AAEL006138-PA, AAEL010434-PA	A.TGFPFIYTLK.V		2	593.8300	1.7	38.82	1	5.307E5	10	48.44	PI21-25168-C1.raw	59652	N
AAEL006138-PA, AAEL010434-PA	I.TDM(+15.99)RPIAENPNAK.I	Oxidation (M)	2	736.8622	0.6	38.68	2	2.8463E7	13	25.79	PI21-25168-C1.raw	26373	N
AAEL006138-PA	K.YAPEAPFLPYFTGYK(+57.02).G	Carbamidomethylation (DHKE X@N-term)	2	910.9498	1.7	38.57	1	5.9175E5	15	52.35	PI21-25168-C1.raw	65141	Y
AAEL006138-PA	R.AMGHEEMYELAQKYFVSQK.E		4	573.0229	0.9	38.47	2	1.2659E7	19	40.49	PI21-25168-C1.raw	47937	Y
AAEL006138-PA	R.GYNPDFK.S		2	420.6978	-0.5	38.46	1	1.2109E8	7	22.69	PI21-25168-C1.raw	20918	Y
AAEL006138-PA, AAEL010434-PA	K.SRDYVVAYVK.Q		2	600.3249	0.6	38.36	1	1.2196E7	10	26.00	PI21-25168-C1.raw	26198	N
AAEL006138-PA, AAEL010434-PA	Y.RLHYGEIASNDHR.Y		4	392.6985	0.0	38.36	1	2.9508E6	13	16.11	PI21-25168-C1.raw	11865	N
AAEL006138-PA, AAEL010434-PA	K.YN(+.98)NQGYSYK.N	Deamidation (NQ)	2	569.2465	0.9	38.19	1	4.2486E5	9	20.91	PI21-25168-C1.raw	18385	N
AAEL006138-PA	R.YAVK(+57.02)SAIETAALADEYDNYSDLAVNAK.A	Carbamidomethylation (DHKE X@N-term)	3	988.1499	1.2	38.17	1	6.4639E6	27	44.34	PI21-25168-C1.raw	54072	Y
AAEL006138-PA	E.AVNQE(+57.02)DSVK(+57.02)TQVYIR.A	Carbamidomethylation (DHKE X@N-term)	2	932.4825	1.0	38.06	1	1.8109E5	15	26.58	PI21-25168-C1.raw	27336	Y
AAEL006138-PA, AAEL010434-PA	Y.AQQSHFYNSDFEYK.Y		2	882.3879	1.4	38.00	0	0	14	28.38	PI21-25168-C1.raw	30129	N
AAEL006138-PA, AAEL010434-PA	R.SAYNYYPVFSF.G		2	679.3094	1.2	37.98	1	3.1365E6	11	57.98	PI21-25168-C1.raw	72781	N
AAEL006138-PA, AAEL010434-PA, AAEL006126-PA	M.SSWPYTGYK.D		2	544.7562	0.3	37.94	1	3.5011E7	9	30.62	PI21-25168-C1.raw	33433	N
AAEL006138-PA	K.LIEEIAEDLQNPSTLPK(+57.02)ANTMSK.F	Carbamidomethylation (DHKE X@N-term)	3	867.1152	1.0	37.89	1	4.3386E6	23	43.23	PI21-25168-C1.raw	52189	Y
AAEL006138-PA	K.LIEEIAE(+57.02)DLQNPSTLPK.A	Carbamidomethylation (DHKE X@N-term)	3	656.3494	0.3	37.84	0	0	17	46.94	PI21-25168-C1.raw	57608	Y
AAEL006138-PA	E.DGYAFDFTK.F		2	532.2410	1.6	37.83	2	6.1153E5	9	49.66	PI21-25168-C1.raw	61430	Y
AAEL006138-PA, AAEL010434-PA	C.ATATSEFPR.V		2	490.2457	-0.3	37.79	1	2.4564E5	9	22.51	PI21-25168-C1.raw	20834	N
AAEL006138-PA	R.LHYGEIASNDHRYPSGM(+15.99)FY.H	Oxidation (M)	2	1137.0078	0.2	37.78	1	3.0386E5	19	31.63	PI21-25168-C1.raw	35047	Y
AAEL006138-PA	R.LPYGYATPFYHDMFK.F		3	617.2923	0.3	37.67	1	1.7132E7	15	44.12	PI21-25168-C1.raw	53365	Y
AAEL006138-PA	R.HSYSGN(+.98)YYESNYAQPFVYSAGSHR.R	Deamidation (NQ)	3	929.0703	1.7	37.65	0	0	24	34.80	PI21-25168-C1.raw	39684	Y
AAEL006138-PA	K.LIEEIAEDLQNPSTLPK(+57.02)ANTM(+15.99)SK.F	Carbamidomethylation (DHKE X@N-term); Oxidation (M)	3	872.4471	1.4	37.58	1	9.7395E5	23	41.63	PI21-25168-C1.raw	49827	Y
AAEL006138-PA, AAEL010434-PA, AAEL006126-PA	R.AYLVIRPK.S		2	480.3057	0.5	37.58	1	9.114E6	8	24.71	PI21-25168-C1.raw	24235	N
AAEL006138-PA, AAEL010434-PA	F.YASPMFPSQSYFK.D		2	776.8617	1.3	37.57	1	1.3441E5	13	41.26	PI21-25168-C1.raw	49312	N
AAEL006138-PA	Y.STNFYNYDK.Y		2	576.2548	1.7	37.39	1	8.3862E5	9	26.31	PI21-25168-C1.raw	26896	Y
AAEL006138-PA	E.YTHQEPSR.Y		2	509.2415	0.8	37.36	2	4.0096E6	8	16.73	PI21-25168-C1.raw	12624	Y
AAEL006138-PA	F.NLYYDAQR.T		2	521.7514	0.3	37.25	1	2.3094E7	8	24.78	PI21-25168-C1.raw	24634	Y
AAEL006138-PA, AAEL010434-PA	K.LHGYLPF.T		1	846.4517	1.0	37.22	1	1.4438E7	7	42.01	PI21-25168-C1.raw	50528	N
AAEL006138-PA	K.HDLVSAVTYPF.A		2	624.8175	1.4	37.20	1	1.2562E7	11	46.57	PI21-25168-C1.raw	56911	Y
AAEL006138-PA, AAEL010434-PA	G.YNIFYAR.N		2	473.7433	1.4	37.17	2	3.9721E6	7	34.44	PI21-25168-C1.raw	39240	N
AAEL006138-PA, AAEL010434-PA, AAEL006126-PA	R.YIAGYQK.K		2	421.7240	0.0	37.15	2	3.5209E9	7	19.58	PI21-25168-C1.raw	16558	N
AAEL006138-PA	K.YAPEAPFLPYFTGY.K		2	818.3909	1.0	37.12	1	2.9726E6	14	63.05	PI21-25168-C1.raw	79913	Y
AAEL006138-PA, AAEL010434-PA	K.TIPNNEVNILK.A		2	627.8567	0.8	37.08	1	3.7317E7	11	32.76	PI21-25168-C1.raw	36288	N
AAEL006138-PA, AAEL010434-PA	K.FYQQQDVVLAWPL.A		2	803.9178	1.3	37.01	1	7.1253E6	13	62.09	PI21-25168-C1.raw	78306	N
AAEL006138-PA	S.QDDQFIQVTK.S		2	611.3099	1.4	36.93	1	1.0995E7	10	29.71	PI21-25168-C1.raw	32167	Y
AAEL006138-PA, AAEL010434-PA	A.PSFEETGPK.H		2	496.2408	1.3	36.87	2	2.3265E7	9	31.78	PI21-25168-C1.raw	35141	N
AAEL006138-PA	R.AMGHEEMYELAQK(+57.02)YFVSQK.E	Carbamidomethylation (DHKE X@N-term)	3	782.7023	1.3	36.69	1	1.9682E6	19	40.25	PI21-25168-C1.raw	47768	Y
AAEL006138-PA	K.DC(+57.02)PVQHQHQFFQQGDK.V	Carbamidomethylation	3	666.9677	0.5	36.68	1	2.0794E6	16	23.11	PI21-25168-C1.raw	21719	Y
AAEL006138-PA, AAEL010434-PA, AAEL006126-PA	D.PPADM(+15.99)LQR.M	Oxidation (M)	2	472.2380	2.2	36.59	1	3.28E7	8	18.47	PI21-25168-C1.raw	14704	N
AAEL006138-PA, AAEL010434-PA	R.HSYSGNYYESN.Y		2	660.7603	0.4	36.52	1	6.1226E5	11	21.16	PI21-25168-C1.raw	18700	N
AAEL006138-PA	E.D(+57.02)(+57.02)H(+57.02)LMFHMSSWPYTGYK.D	Carbamidomethylation (DHKE X@N-term)	3	724.3174	-4.4	36.50	1	1.4676E7	16	44.39	PI21-25168-C1.raw	53641	Y
AAEL006138-PA	K.YDFDMMNFQK(+57.02)VFGM(+15.99)LK.K	Carbamidomethylation (DHKE X@N-term); Oxidation (M)	2	1043.9805	4.8	36.49	0	0	16	54.07	PI21-25168-C1.raw	67594	Y
AAEL006138-PA	M.EAFFDVFSK.Q		2	545.2668	1.1	36.29	1	1.4434E6	9	47.13	PI21-25168-C1.raw	57895	Y
AAEL006138-PA	K.VFGMLKK.H		2	411.7491	0.6	36.28	1	1.5686E8	7	22.82	PI21-25168-C1.raw	21329	Y
AAEL006138-PA, AAEL010434-PA	H.TFGQDM(+15.99)TGVALR.F	Oxidation (M)	2	656.3222	0.7	36.17	1	3.8066E5	12	30.43	PI21-25168-C1.raw	33412	N
AAEL006138-PA, AAEL010434-PA	Q.QDVVLAWPLATGFPFIYTLK.V		2	1140.1276	0.1	36.15	1	2.774E4	20	69.08	PI21-25168-C1.raw	87957	N
AAEL006138-PA	K.AQLDQVEK.R		2	465.7486	0.8	35.69	0	0	8	18.86	PI21-25168-C1.raw	15600	Y
AAEL006138-PA, AAEL010434-PA	F.TTAFADSPVDK.T		2	576.2839	2.4	35.66	0	0	11	26.15	PI21-25168-C1.raw	26651	N
AAEL006138-PA	K.KHDLVSAVTYPFAYQ(+.98)PYEYHQFNLYYDAQR.T	Deamidation (NQ)	2	1864.3850	3.6	35.61	1	1.1494E6	30	46.32	PI21-25168-C1.raw	56766	Y
AAEL006138-PA	R.A(+57.02)MGHEEMYELAQK.Y	Carbamidomethylation (DHKE X@N-term)	2	797.3560	0.7	35.52	1	2.2984E6	13	27.65	PI21-25168-C1.raw	28991	Y
AAEL006138-PA	K.YAPEAPFLPY.F		2	584.2906	1.7	35.50	1	5.8987E6	10	52.48	PI21-25168-C1.raw	65208	Y
AAEL006138-PA	K.HLFEDLEDGYAFDFTKF.Y		2	1047.4792	1.1	35.41	0	0	17	56.67	PI21-25168-C1.raw	71089	Y
AAEL006138-PA, AAEL010434-PA	K.FYQQQD(+57.02)VVLAWPLATGFPFIYTLK.V	Carbamidomethylation (DHKE X@N-term)	3	968.1789	1.5	35.41	2	9.0834E6	24	67.52	PI21-25168-C1.raw	86043	N
AAEL006138-PA	K.SLE(+57.02)HTFGQDM(+15.99)TGVALR.F	Carbamidomethylation (DHKE X@N-term); Oxidation (M)	3	612.2970	0.7	35.30	2	2.0834E6	16	31.16	PI21-25168-C1.raw	34482	Y
AAEL006138-PA, AAEL010434-PA	R.C(+57.02)AAVH(+57.02)LLMR.T	Carbamidomethylation; Carbamidomethylation (DHKE X@N-term)	2	564.2938	-0.8	35.20	0	0	9	28.09	PI21-25168-C1.raw	29685	N
AAEL006138-PA	R.YPSGMFY.H		1	864.3601	0.6	35.17	1	6.0288E7	7	42.37	PI21-25168-C1.raw	50946	Y
AAEL006138-PA	K.KHDLVSAVTYPFAYQPYEYHQFNLY.Y		3	1031.8315	0.7	35.03	0	0	25	49.33	PI21-25168-C1.raw	60977	Y
AAEL006138-PA, AAEL010434-PA	R.HSYSGNYYESNYAQPFVYS.A		2	1138.4822	0.1	35.01	1	6.7946E5	19	40.25	PI21-25168-C1.raw	47898	N
AAEL006138-PA, AAEL010434-PA	Y.NIAHFEYK.E		2	511.2592	1.1	34.99	1	2.2119E6	8	23.11	PI21-25168-C1.raw	21737	N
AAEL006138-PA	Y.RAYQNTADVHEIR.C		3	524.9345	0.8	34.95	0	0	13	18.41	PI21-25168-C1.raw	15063	Y
AAEL006138-PA	A.YQNTADVHEIR.C		3	449.2213	-0.1	34.93	1	1.7669E6	11	20.42	PI21-25168-C1.raw	17692	Y
AAEL006138-PA, AAEL010434-PA	K.F(+57.02)GAPSFEETGPK.H	Carbamidomethylation (DHKE X@N-term)	2	662.3147	0.4	34.83	1	4.0201E6	12	33.59	PI21-25168-C1.raw	37829	N
AAEL006138-PA	R.LPYGYATPFYHDM(+15.99)FK.F	Oxidation (M)	3	622.6240	0.5	34.77	1	6.8263E6	15	39.20	PI21-25168-C1.raw	46100	Y
AAEL006138-PA	K.FQEPKEDHLM(+15.99)FHMSSWPYTGYK.D	Oxidation (M)	3	925.4188	1.4	34.54	1	1.2855E7	22	37.34	PI21-25168-C1.raw	43214	Y
AAEL006138-PA	K.FN(+.98)GRPYDISK.Y	Deamidation (NQ)	3	399.8683	0.5	34.53	2	4.0413E7	10	25.76	PI21-25168-C1.raw	26104	Y
AAEL006138-PA, AAEL010434-PA, AAEL006126-PA	G.FVTPFDHQR.Y		2	573.7883	0.2	34.48	1	1.1148E8	9	32.34	PI21-25168-C1.raw	36059	N
AAEL006138-PA	F.YSDKEPSK.F		2	477.2322	-0.2	34.43	1	1.8086E7	8	18.64	PI21-25168-C1.raw	15323	Y
AAEL006138-PA, AAEL010434-PA	D.MRPIAENPNAK.I		3	414.2206	0.6	34.36	2	1.0061E7	11	17.17	PI21-25168-C1.raw	13119	N
AAEL006138-PA	K.YYK(+57.02)QYFYNK.D	Carbamidomethylation (DHKE X@N-term)	2	687.3317	2.6	34.30	1	3.9916E5	9	23.91	PI21-25168-C1.raw	22928	Y
AAEL006138-PA	Y.STNFYNYDKYSK.Y		2	765.3506	2.1	34.25	1	1.1712E6	12	32.08	PI21-25168-C1.raw	35768	Y
AAEL006138-PA, AAEL010434-PA	K.GYN(+.98)IFYAR.N	Deamidation (NQ)	2	502.7454	-0.1	34.08	2	1.0754E7	8	36.52	PI21-25168-C1.raw	42141	N
AAEL006138-PA, AAEL010434-PA	R.M(+15.99)VDAKVGFVTPFDHQR.Y	Oxidation (M)	3	621.6458	0.5	34.05	1	1.1937E6	16	32.21	PI21-25168-C1.raw	35870	N
AAEL006138-PA, AAEL010434-PA	I.TDMRPIAENPN(+.98)AK.I	Deamidation (NQ)	2	729.3567	0.6	33.94	1	1.3228E6	13	32.59	PI21-25168-C1.raw	36290	N
AAEL006138-PA, AAEL010434-PA	R.L(+57.02)AIMVALDN(+.98)LVIYYPSLAR.S	Carbamidomethylation (DHKE X@N-term); Deamidation (NQ)	2	1097.1042	1.2	33.91	5	1.6169E6	19	74.30	PI21-25168-C1.raw	95003	N
AAEL006138-PA	K.A(+57.02)AVNFLYPEDSSVK.Y	Carbamidomethylation (DHKE X@N-term)	2	798.9000	1.4	33.68	1	1.2872E6	14	39.92	PI21-25168-C1.raw	47208	Y
AAEL006138-PA	A.EYTHQEPSR.Y		2	573.7626	0.4	33.61	2	2.3732E7	9	16.73	PI21-25168-C1.raw	12758	Y
AAEL006138-PA	G.YAFDFTK.F		2	446.2165	1.3	33.60	0	0	7	35.01	PI21-25168-C1.raw	40002	Y
AAEL006138-PA	L.PYFTGYK.G		1	875.4276	-2.5	33.59	2	2.9E6	7	51.69	PI21-25168-C1.raw	64388	Y
AAEL006138-PA, AAEL010434-PA	K.YYGDASQYFDFLYGESC(+57.02)QGGAHIAVK.G	Carbamidomethylation	3	982.7744	1.6	33.59	0	0	26	49.64	PI21-25168-C1.raw	61411	N
AAEL006138-PA, AAEL010434-PA	R.QNFGGFKK.Y		3	309.1680	0.6	33.58	1	5.0019E4	8	17.44	PI21-25168-C1.raw	13600	N
AAEL006138-PA	Q.YFYNKDNEYYQK.Y		2	837.8755	0.2	33.52	1	6.2769E4	12	26.25	PI21-25168-C1.raw	26840	Y
AAEL006138-PA	R.AYQNTADVHE(+57.02)IR.C	Carbamidomethylation (DHKE X@N-term)	3	491.9078	0.5	33.51	2	1.6928E7	12	21.22	PI21-25168-C1.raw	19051	Y
AAEL006138-PA	D.GYAFDFTK.F		2	474.7268	0.2	33.42	1	3.0813E6	8	35.57	PI21-25168-C1.raw	40918	Y
AAEL006138-PA	L.IEEIAEDLQNPSTLPK.A		2	898.9690	1.8	33.37	0	0	16	39.04	PI21-25168-C1.raw	46010	Y
AAEL006138-PA, AAEL010434-PA	K.FSDFDKYYGDASQYFDFLYGESC(+57.02)QGGAHIAVK.G	Carbamidomethylation	3	1229.2130	0.8	33.35	0	0	32	53.84	PI21-25168-C1.raw	67298	N
AAEL006138-PA, AAEL010434-PA	I.TDMRPIAENPNAK.I		2	728.8647	0.7	33.33	1	1.1638E8	13	31.27	PI21-25168-C1.raw	34409	N
AAEL006138-PA	K.LIEEIAEDLQNPSTLPKANTM(+15.99)SK.F	Oxidation (M)	3	853.4398	1.2	33.31	1	1.1793E6	23	41.76	PI21-25168-C1.raw	50083	Y
AAEL006138-PA	G.LDLVNDEYEFEFK.F		2	830.8912	0.6	33.29	0	0	13	48.11	PI21-25168-C1.raw	59246	Y
AAEL006138-PA	E.AATVVASLAK.S		1	930.5630	1.2	33.29	1	7.9468E6	10	38.12	PI21-25168-C1.raw	44847	Y
AAEL006138-PA, AAEL010434-PA	K.KLHGYLPF.T		2	487.7769	0.9	33.25	1	1.1295E8	8	34.29	PI21-25168-C1.raw	38824	N
AAEL006138-PA, AAEL010434-PA	T.DM(+15.99)RPIAENPNAK.I	Oxidation (M)	2	686.3383	0.5	33.22	1	1.0959E6	12	25.80	PI21-25168-C1.raw	25997	N
AAEL006138-PA	R.LD(+57.02)AWVTLR.D	Carbamidomethylation (DHKE X@N-term)	2	515.7882	1.2	32.96	1	2.2263E6	8	37.51	PI21-25168-C1.raw	43693	Y
AAEL006138-PA	P.SGMFYHMR.Q		2	514.7256	-0.1	32.77	1	5.2123E6	8	30.04	PI21-25168-C1.raw	32717	Y
AAEL006138-PA	G.D(+57.02)VIYNQEYYHPR.Y	Carbamidomethylation (DHKE X@N-term)	2	827.3882	2.1	32.58	1	2.1403E5	12	42.15	PI21-25168-C1.raw	50713	Y
AAEL006138-PA	K.F(+57.02)ELDASAK.T	Carbamidomethylation (DHKE X@N-term)	2	469.2351	0.4	32.53	1	7.8659E5	8	29.44	PI21-25168-C1.raw	31816	Y
AAEL006138-PA	K.LISEYIK.E		1	865.5031	0.3	32.48	2	3.8744E9	7	30.26	PI21-25168-C1.raw	33029	Y
AAEL006138-PA, AAEL010434-PA	R.LPAHKPR.N		2	409.7541	1.8	32.31	1	1.5613E3	7	7.30	PI21-25168-C1.raw	3762	N
AAEL006138-PA, AAEL010434-PA, AAEL006126-PA	K.VGFVTPFDH.Q		2	509.7536	0.6	32.08	1	5.0931E5	9	41.17	PI21-25168-C1.raw	49195	N
AAEL006138-PA	N.FYSDKEPSK.F		3	367.5139	1.1	32.07	1	1.0015E7	9	15.55	PI21-25168-C1.raw	11056	Y
AAEL006138-PA, AAEL010434-PA	K.DITDM(+15.99)RPIAEN.P	Oxidation (M)	2	645.8042	1.3	32.05	1	9.0869E5	11	28.84	PI21-25168-C1.raw	30954	N
AAEL006138-PA, AAEL010434-PA	Q.EAEQLEGQLLFK.L		2	702.8725	0.6	31.98	1	2.6886E5	12	40.78	PI21-25168-C1.raw	48594	N
AAEL006138-PA	K.HDLVSAVTYPFAYQPYEYHQFN.L		3	897.0829	-0.6	31.95	0	0	22	48.79	PI21-25168-C1.raw	60216	Y
AAEL006138-PA	K.FNGRPYDISK.Y		2	598.8068	0.5	31.84	1	1.9545E7	10	22.77	PI21-25168-C1.raw	21076	Y
AAEL006138-PA	R.A(+57.02)MGHEEM(+15.99)YELAQK.Y	Carbamidomethylation (DHKE X@N-term); Oxidation (M)	2	805.3539	1.3	31.78	0	0	13	23.80	PI21-25168-C1.raw	22881	Y
AAEL006138-PA	K.S(+57.02)FKFFAYQK.F	Carbamidomethylation (DHKE X@N-term)	3	408.2134	0.1	31.76	1	7.1661E6	9	32.50	PI21-25168-C1.raw	36178	Y
AAEL006138-PA	K.VPTVVKF.E		2	395.2474	0.7	31.76	1	4.5529E6	7	33.05	PI21-25168-C1.raw	36972	Y
AAEL006138-PA, AAEL010434-PA	G.F(+57.02)PFIYTLK.V	Carbamidomethylation (DHKE X@N-term)	2	543.3054	0.5	31.75	1	4.7455E6	8	48.04	PI21-25168-C1.raw	58941	N
AAEL006138-PA	L.I(+57.02)EE(+57.02)IAEDLQNPSTLPK.A	Carbamidomethylation (DHKE X@N-term)	2	955.9852	-3.9	31.47	1	3.4944E5	16	54.10	PI21-25168-C1.raw	67908	Y
AAEL006138-PA	R.DYAME(+57.02)N(+.98)LELTYR.L	Carbamidomethylation (DHKE X@N-term); Deamidation (NQ)	2	788.3551	2.2	31.40	2	1.0309E7	12	43.46	PI21-25168-C1.raw	52539	Y
AAEL006138-PA, AAEL010434-PA	Y.TVKPDYDFYAQQSHFYNSDFEYK.Y		3	964.7659	1.5	31.30	1	2.3293E6	23	38.82	PI21-25168-C1.raw	45606	N
AAEL006138-PA	K.HLFED(+57.02)LEDGYAFDFTK.F	Carbamidomethylation (DHKE X@N-term)	3	668.6390	0.2	31.26	1	6.9345E6	16	50.23	PI21-25168-C1.raw	62225	Y
AAEL006138-PA, AAEL010434-PA	Y.AFAYPNKDLEVSFFGGK.L		3	630.6538	2.0	31.23	1	2.0648E6	17	43.60	PI21-25168-C1.raw	52688	N
AAEL006138-PA, AAEL010434-PA	K.EGYPSFPFFYAF.A		2	736.3323	0.4	31.21	1	1.4813E6	12	71.23	PI21-25168-C1.raw	90547	N
AAEL006138-PA, AAEL010434-PA	K.YTSFYYLVSSM.E		2	680.8105	0.6	31.18	1	3.7974E5	11	59.11	PI21-25168-C1.raw	74370	N
AAEL006138-PA	H.IRDYAMENLELTYR.L		3	596.2975	-0.7	31.15	0	0	14	37.03	PI21-25168-C1.raw	42952	Y
AAEL006138-PA	Y.TLKVPTVVK.F		2	492.8263	0.2	31.15	1	1.0785E6	9	26.35	PI21-25168-C1.raw	26855	Y
AAEL006138-PA	K.FQEPKEDHLMF.H		2	710.8331	1.7	31.14	1	8.5688E5	11	34.55	PI21-25168-C1.raw	39297	Y
AAEL006138-PA, AAEL010434-PA	K.FYQQQDVVLAWPLAT.G		2	889.9601	0.9	31.11	1	5.0877E5	15	60.64	PI21-25168-C1.raw	76389	N
AAEL006138-PA, AAEL010434-PA	G.APSFEETGPK.H		2	531.7591	0.7	31.02	1	3.1087E6	10	31.79	PI21-25168-C1.raw	35342	N
AAEL006138-PA	A.DYSTNFYNYDK.Y		2	715.2992	0.3	31.01	0	0	11	33.22	PI21-25168-C1.raw	37316	Y
AAEL006138-PA	K.VFGM(+15.99)LKK.H	Oxidation (M)	2	419.7464	0.0	30.90	2	9.4977E6	7	21.73	PI21-25168-C1.raw	19156	Y
AAEL006138-PA	K.IVHDEDQTTKSLE(+57.02)HTFGQDMTGVALR.F	Carbamidomethylation (DHKE X@N-term)	4	747.1157	1.4	30.87	1	4.0259E6	26	37.82	PI21-25168-C1.raw	44096	Y
AAEL006138-PA, AAEL010434-PA	K.ANTM(+15.99)SK(+57.02)FNILTR.A	Oxidation (M); Carbamidomethylation (DHKE X@N-term)	3	490.2577	0.6	30.85	1	3.731E6	12	27.19	PI21-25168-C1.raw	28221	N
AAEL006138-PA, AAEL010434-PA	D.FGFEFYAPQYK.S		2	698.8310	-1.8	30.84	0	0	11	45.61	PI21-25168-C1.raw	55661	N
AAEL006138-PA, AAEL010434-PA	R.RGSDN(+.98)QLYFK.F	Deamidation (NQ)	2	614.8019	0.7	30.83	2	1.8244E6	10	24.33	PI21-25168-C1.raw	23737	N
AAEL006138-PA, AAEL010434-PA	K.DLEVSFF.G		1	856.4095	1.1	30.82	1	4.6945E5	7	60.16	PI21-25168-C1.raw	75892	N
AAEL006138-PA, AAEL010434-PA	K.FQPMPMSSKPF.G		2	648.8100	0.9	30.77	1	4.404E6	11	38.73	PI21-25168-C1.raw	45367	N
AAEL006138-PA, AAEL010434-PA	Y.AFAYPNK.D		2	405.7112	0.8	30.76	1	2.8779E6	7	22.24	PI21-25168-C1.raw	20388	N
AAEL006138-PA	R.LHYGEIASN(+.98)DHRYPSGMFYHM(+15.99)R.Q	Deamidation (NQ); Oxidation (M)	4	675.3035	-0.1	30.74	1	3.9387E6	22	30.62	PI21-25168-C1.raw	33670	Y
AAEL006138-PA, AAEL010434-PA	R.HSYSGNYYESNYAQPFVY.S		2	1094.9662	0.3	30.71	1	9.4706E6	18	41.29	PI21-25168-C1.raw	49242	N
AAEL006138-PA	K.NYPIENDYSVYFPYFF.K		2	1039.4651	0.5	30.56	1	9.5298E3	16	70.55	PI21-25168-C1.raw	89921	Y
AAEL006138-PA, AAEL010434-PA	F.HM(+15.99)SSWPYTGYK.D	Oxidation (M)	2	686.8033	0.2	30.56	1	8.1027E5	11	25.93	PI21-25168-C1.raw	26196	N
AAEL006138-PA	K.LLN(+.98)IDAQEAE(+57.02)QLEGQLLFK.L	Deamidation (NQ); Carbamidomethylation (DHKE X@N-term)	3	744.0613	4.1	30.55	1	1.3902E4	19	70.32	PI21-25168-C1.raw	89712	Y
AAEL006138-PA, AAEL010434-PA	D.MTGVALR.F		2	374.2127	0.0	30.49	1	1.1948E6	7	23.60	PI21-25168-C1.raw	22529	N
AAEL006138-PA, AAEL010434-PA	K.LFNGYFFTAF.D		2	613.7979	0.4	30.44	1	3.2005E5	10	65.12	PI21-25168-C1.raw	82544	N
AAEL006138-PA	K.R(+57.02)LDAWVTLR.D	Carbamidomethylation (DHKE X@N-term)	2	593.8387	0.9	30.34	1	8.8327E5	9	35.95	PI21-25168-C1.raw	41426	Y
AAEL006138-PA	K.VPM(+15.99)GPAEDQK.V	Oxidation (M)	2	544.2584	0.7	30.31	1	1.3603E5	10	16.26	PI21-25168-C1.raw	11978	Y
AAEL006138-PA, AAEL010434-PA	K.SEFTFTTAFADSPVD.K		2	817.8668	2.7	30.31	1	5.1651E5	15	54.98	PI21-25168-C1.raw	68738	N
AAEL006138-PA, AAEL010434-PA, AAEL006126-PA	R.Y(+57.02)IAGYQK.K	Carbamidomethylation (DHKE X@N-term)	2	450.2349	0.4	30.29	1	3.9769E6	7	22.14	PI21-25168-C1.raw	20360	N
AAEL006138-PA	K.YAPEAPFLPYF.T		2	657.8256	2.6	30.28	0	0	11	62.27	PI21-25168-C1.raw	78724	Y
AAEL006138-PA	K.DYFYTFDDK.K		2	607.2563	0.6	30.25	1	7.9782E6	9	41.51	PI21-25168-C1.raw	49518	Y
AAEL006138-PA, AAEL010434-PA	K.EGYPSFPFFYA.F		2	662.7981	0.3	30.21	1	3.6256E4	11	63.25	PI21-25168-C1.raw	79982	N
AAEL006138-PA, AAEL010434-PA	E.AGTPSAFK.L		1	778.4095	0.2	30.15	1	6.646E6	8	33.47	PI21-25168-C1.raw	37533	N
AAEL006138-PA, AAEL010434-PA	Y.KGYNIFYAR.N		2	566.3016	1.3	30.13	1	5.7037E6	9	28.16	PI21-25168-C1.raw	29748	N
AAEL006138-PA, AAEL010434-PA	R.RGSDNQ(+.98)LYFK.F	Deamidation (NQ)	3	410.2048	3.5	30.08	1	2.6448E6	10	24.08	PI21-25168-C1.raw	23355	N
AAEL006138-PA	D.YSVYFPYFFK.Y		2	680.8339	-0.6	29.96	0	0	10	52.82	PI21-25168-C1.raw	65876	Y
AAEL006138-PA	K.SAIETAALADEYDN.Y		2	741.8337	0.6	29.93	1	3.228E5	14	39.20	PI21-25168-C1.raw	46235	Y
AAEL006138-PA, AAEL010434-PA	Y.PVFSFGR.L		2	405.2195	1.7	29.88	2	2.1532E7	7	33.80	PI21-25168-C1.raw	38271	N
AAEL006138-PA	K.AAVN(+.98)FLYPEDSSVK.Y	Deamidation (NQ)	2	770.8820	2.4	29.82	1	6.4718E6	14	42.13	PI21-25168-C1.raw	50497	Y
AAEL006138-PA	K.SLEHTFGQD.M		2	517.2336	1.4	29.81	1	1.4724E6	9	25.70	PI21-25168-C1.raw	25916	Y
AAEL006138-PA	A.FFDVFSK.Q		2	445.2269	1.3	29.79	0	0	7	41.76	PI21-25168-C1.raw	50071	Y
AAEL006138-PA	K.DNEYYQKY.N		2	561.7414	1.5	29.79	1	8.8138E5	8	25.96	PI21-25168-C1.raw	26190	Y
AAEL006138-PA	K.DNEYYQK.Y		2	480.2092	0.7	29.79	0	0	7	16.65	PI21-25168-C1.raw	12594	Y
AAEL006138-PA, AAEL010434-PA	F.GQDM(+15.99)TGVALR.F	Oxidation (M)	2	532.2639	0.4	29.78	0	0	10	21.98	PI21-25168-C1.raw	19998	N
AAEL006138-PA, AAEL010434-PA	R.QN(+.98)FGGFK.K	Deamidation (NQ)	2	399.6931	1.1	29.57	2	7.1832E6	7	28.74	PI21-25168-C1.raw	30818	N
AAEL006138-PA	V.KSAIETAALADEYDNYSDLAVNAK.A		3	858.0865	1.5	29.56	1	6.5422E5	24	40.84	PI21-25168-C1.raw	48590	Y
AAEL006138-PA	K.FQEPKEDHLMFHM(+15.99)SSWPYTGYK.D	Oxidation (M)	3	925.4193	2.0	29.56	2	2.1112E8	22	35.73	PI21-25168-C1.raw	41225	Y
AAEL006138-PA	R.FHAKYDFDMMNFQK.V		4	456.2083	1.4	29.43	2	7.143E6	14	35.51	PI21-25168-C1.raw	40639	Y
AAEL006138-PA	E.AFFDVFSK.Q		2	480.7454	1.1	29.33	1	1.8836E5	8	45.60	PI21-25168-C1.raw	55702	Y
AAEL006138-PA	K.FQEPKEDHLMFHM.S		2	844.8825	1.1	29.32	1	7.6117E6	13	34.12	PI21-25168-C1.raw	38705	Y
AAEL006138-PA	N.I(+57.02)D(+57.02)AQEAEQLEGQLLFK.L	Carbamidomethylation (DHKE X@N-term)	2	973.4974	0.5	29.31	0	0	16	49.49	PI21-25168-C1.raw	61191	Y
AAEL006138-PA, AAEL010434-PA	K.QWVPQGQLR.S		2	556.3049	1.6	29.21	1	2.7076E7	9	29.39	PI21-25168-C1.raw	31589	N
AAEL006138-PA	K.FLFGDNYIEIFPN(+.98)NADTPFVK.F	Deamidation (NQ)	3	821.4026	0.8	29.18	1	9.0904E5	21	62.49	PI21-25168-C1.raw	79080	Y
AAEL006138-PA, AAEL010434-PA	A.YKMDQYR.L		2	502.2369	0.0	29.17	1	7.9827E4	7	17.99	PI21-25168-C1.raw	14397	N
AAEL006138-PA	K.F(+57.02)FAYQKFGAPSFEETGPK.H	Carbamidomethylation (DHKE X@N-term)	3	703.3427	0.6	29.13	1	5.1498E6	18	37.34	PI21-25168-C1.raw	43436	Y
AAEL006138-PA	K.LIEEIAEDLQNPS.T		2	735.8712	2.0	29.07	0	0	13	48.51	PI21-25168-C1.raw	59818	Y
AAEL006138-PA, AAEL010434-PA	R.GSDN(+.98)QLYFK.F	Deamidation (NQ)	2	536.7513	0.7	29.01	1	7.229E5	9	29.71	PI21-25168-C1.raw	32229	N
AAEL006138-PA	Y.DFDMMNFQK.V		1	1175.4862	0.1	28.99	1	2.0813E5	9	43.52	PI21-25168-C1.raw	52661	Y
AAEL006138-PA, AAEL010434-PA, AAEL006126-PA	V.TPFDHQR.Y		2	450.7200	0.7	28.97	1	4.9633E7	7	32.35	PI21-25168-C1.raw	36079	N
AAEL006138-PA, AAEL010434-PA	R.MVDAK(+57.02)VGFVTPFDHQR.Y	Carbamidomethylation (DHKE X@N-term)	4	476.7429	0.7	28.81	1	2.007E7	16	34.02	PI21-25168-C1.raw	38395	N
AAEL006138-PA, AAEL010434-PA, AAEL006126-PA	K.AFNYAYQQKAK.Q		2	666.3411	0.5	28.58	1	1.2277E5	11	21.06	PI21-25168-C1.raw	18697	N
AAEL006138-PA	R.YPSGMFYH(+57.02)MR.Q	Carbamidomethylation (DHKE X@N-term)	2	673.2951	1.0	28.55	1	1.3803E6	10	29.84	PI21-25168-C1.raw	32455	Y
AAEL006138-PA	A.QEAEQLEGQLLFK.L		2	766.9017	0.5	28.53	1	8.3901E5	13	41.07	PI21-25168-C1.raw	48863	Y
AAEL006138-PA	K.LISEYIK(+57.02)EK.K	Carbamidomethylation (DHKE X@N-term)	2	590.3354	1.4	28.45	0	0	9	26.26	PI21-25168-C1.raw	26806	Y
AAEL006138-PA	R.MGYHFGFTGYSDFKPNTNQMGNVASK.S		4	725.3307	1.2	28.44	1	8.0012E6	26	38.50	PI21-25168-C1.raw	45256	Y
AAEL006138-PA	K.Y(+57.02)SINHIR.D	Carbamidomethylation (DHKE X@N-term)	2	480.2565	-0.1	28.37	1	1.7049E6	7	20.70	PI21-25168-C1.raw	18026	Y
AAEL006138-PA, AAEL010434-PA	K.YKNGFE(+57.02)EYEQFAALAR.R	Carbamidomethylation (DHKE X@N-term)	3	664.9869	0.7	28.30	0	0	16	42.10	PI21-25168-C1.raw	50577	N
AAEL006138-PA	L.EDGYAFDFTK.F		2	596.7641	4.4	28.11	0	0	10	49.69	PI21-25168-C1.raw	61478	Y
AAEL006138-PA, AAEL010434-PA	D.NLVIYYPSLAR.S		2	654.8696	0.7	28.09	1	4.2896E5	11	43.13	PI21-25168-C1.raw	52082	N
AAEL006138-PA	K.AAVNFLYPEDSSVKYSINHIR.D		4	606.5652	1.5	28.03	1	1.348E7	21	38.91	PI21-25168-C1.raw	45730	Y
AAEL006138-PA	K.YDFDMMNFQK(+57.02).V	Carbamidomethylation (DHKE X@N-term)	2	698.2896	0.8	27.97	0	0	10	44.23	PI21-25168-C1.raw	53678	Y
AAEL006138-PA	R.YPSGMFYH.M		2	501.2129	0.0	27.88	1	1.3978E7	8	32.57	PI21-25168-C1.raw	36133	Y
AAEL006138-PA, AAEL010434-PA	Y.QQQDVVLAWPLATGFPFIYTLK.V		3	845.7943	1.6	27.84	1	4.914E5	22	67.89	PI21-25168-C1.raw	86483	N
AAEL006138-PA, AAEL010434-PA, AAEL006126-PA	R.C(+57.02)AAVH(+57.02)LLM(+15.99)R.T	Carbamidomethylation; Carbamidomethylation (DHKE X@N-term); Oxidation (M)	2	572.2925	1.5	27.77	1	2.5661E5	9	24.30	PI21-25168-C1.raw	23631	N
AAEL006138-PA	R.ALGNLGHPQILSVFEPYLEG.T		2	1077.5674	2.1	27.77	1	6.5116E4	20	57.81	PI21-25168-C1.raw	72658	Y
AAEL006138-PA, AAEL010434-PA	R.C(+57.02)AAVHLL.M	Carbamidomethylation	2	392.2133	1.5	27.76	1	7.8522E5	7	30.47	PI21-25168-C1.raw	33322	N
AAEL006138-PA, AAEL010434-PA	V.IYYPSLAR.S		2	491.7719	1.0	27.68	1	7.9406E5	8	41.89	PI21-25168-C1.raw	50288	N
AAEL006138-PA, AAEL010434-PA, AAEL006126-PA	F.VTPFDHQR.Y		2	500.2543	0.8	27.62	1	4.7604E7	8	32.35	PI21-25168-C1.raw	36065	N
AAEL006138-PA, AAEL010434-PA	K.LFNGYFFTAFD.N		2	671.3119	1.2	27.58	1	1.4201E5	11	64.64	PI21-25168-C1.raw	81771	N
AAEL006138-PA	E.EIAEDLQNPSTLPK.A		2	777.9045	0.5	27.57	1	4.136E5	14	34.02	PI21-25168-C1.raw	38568	Y
AAEL006138-PA	Y.YYQPAPENFK.Y		2	628.8019	1.5	27.50	0	0	10	28.73	PI21-25168-C1.raw	30683	Y
AAEL006138-PA	R.AMGHEE(+57.02)MYELAQK.Y	Carbamidomethylation (DHKE X@N-term)	3	531.9061	0.2	27.48	1	4.3042E6	13	27.37	PI21-25168-C1.raw	28697	Y
AAEL006138-PA	K.LIEEIAED(+57.02)LQNPSTLPK.A	Carbamidomethylation (DHKE X@N-term)	2	984.0215	1.4	27.39	1	8.0116E4	17	47.40	PI21-25168-C1.raw	58250	Y
AAEL006138-PA, AAEL010434-PA, AAEL006126-PA	K.K(+57.02)YYEAYK.M	Carbamidomethylation (DHKE X@N-term)	2	511.2534	0.7	27.38	1	2.0297E5	7	16.10	PI21-25168-C1.raw	11781	N
AAEL006138-PA, AAEL010434-PA	K.FYQQQDVVLAWPLATGFPF.I		2	1114.0652	0.4	27.36	1	9.1271E6	19	75.74	PI21-25168-C1.raw	97269	N
AAEL006138-PA	R.EVYFGDVIYNQEY.Y		2	819.8704	0.8	27.30	1	2.2499E5	13	52.67	PI21-25168-C1.raw	65729	Y
AAEL006138-PA, AAEL010434-PA	R.L(+57.02)HYGEIASN(+.98)DHR.Y	Carbamidomethylation (DHKE X@N-term); Deamidation (NQ)	3	490.5638	0.1	27.28	1	1.5254E5	12	20.85	PI21-25168-C1.raw	18247	N
AAEL006138-PA, AAEL010434-PA	K.THPQVYK.Q		2	436.7349	0.0	27.25	1	4.6523E6	7	8.09	PI21-25168-C1.raw	6254	N
AAEL006138-PA	R.YPTEQLLHEFF.L		2	712.3494	1.6	27.15	1	1.5756E6	11	52.62	PI21-25168-C1.raw	65191	Y
AAEL006138-PA	K.KHDLVSAVTYPFAYQPYE(+57.02)YHQFNLYYDAQR.T	Carbamidomethylation (DHKE X@N-term)	3	1261.9335	-0.2	27.14	0	0	30	46.30	PI21-25168-C1.raw	56669	Y
AAEL006138-PA	R.LHYGEIASNDHRYPSGM(+15.99)FYHMR.Q	Oxidation (M)	4	675.0581	0.8	27.00	1	8.5522E7	22	28.50	PI21-25168-C1.raw	29756	Y
AAEL006138-PA	R.MAEYTHQE(+57.02)PSR.Y	Carbamidomethylation (DHKE X@N-term)	3	469.2106	0.5	26.83	1	1.0517E6	11	17.12	PI21-25168-C1.raw	13112	Y
AAEL006138-PA	S.SM(+15.99)EAFFDVFSK.Q	Oxidation (M)	2	662.3009	1.6	26.81	0	0	11	46.75	PI21-25168-C1.raw	57333	Y
AAEL006138-PA	K.LISEYIKEK.K		2	561.8244	1.0	26.78	1	4.7362E6	9	26.27	PI21-25168-C1.raw	26660	Y
AAEL006138-PA	K.YSINH(+57.02)IR.D	Carbamidomethylation (DHKE X@N-term)	2	480.2564	-0.2	26.64	1	4.0074E6	7	19.27	PI21-25168-C1.raw	16081	Y
AAEL006138-PA, AAEL010434-PA	K.YFDVHC(+57.02)F.E	Carbamidomethylation	2	494.2034	-3.4	26.63	1	9.6927E5	7	24.02	PI21-25168-C1.raw	23206	N
AAEL006138-PA, AAEL010434-PA	K.DITDMRPIAEN.P		2	637.8051	-1.2	26.50	1	2.7791E6	11	36.34	PI21-25168-C1.raw	41598	N
AAEL006138-PA	R.LHYGEIASNDHRYPSGMFYHM(+15.99)R.Q	Oxidation (M)	4	675.0581	0.8	26.44	1	8.5522E7	22	28.50	PI21-25168-C1.raw	31378	Y
AAEL006138-PA	V.KHLFEDLEDGYAFDFTK.F		3	692.3304	0.6	26.40	1	4.5307E5	17	44.20	PI21-25168-C1.raw	53682	Y
AAEL006138-PA, AAEL010434-PA	K.DITDM(+15.99)RPIAENPN(+.98)AK.I	Oxidation (M); Deamidation (NQ)	2	851.4093	0.1	26.39	1	7.9461E6	15	26.96	PI21-25168-C1.raw	27677	N
AAEL006138-PA	K.HDLVSAVTYPFAYQPYEYH(+57.02)QFNLYYDAQR.T	Carbamidomethylation (DHKE X@N-term)	3	1219.2358	0.4	26.31	0	0	29	49.82	PI21-25168-C1.raw	61662	Y
AAEL006138-PA	K.YDFDMM(+15.99)NFQK.V	Oxidation (M)	2	677.7769	1.6	26.29	0	0	10	46.07	PI21-25168-C1.raw	56326	Y
AAEL006138-PA, AAEL010434-PA	K.DIPFSGK.Q		2	382.2030	0.3	26.27	1	1.9671E8	7	29.23	PI21-25168-C1.raw	31298	N
AAEL006138-PA	R.FHAKYDFDMM(+15.99)NFQK.V	Oxidation (M)	3	613.2731	0.6	26.26	0	0	14	31.51	PI21-25168-C1.raw	34918	Y
AAEL006138-PA	R.M(+15.99)AEYTHQE(+57.02)PSR.Y	Oxidation (M); Carbamidomethylation (DHKE X@N-term)	3	474.5421	0.3	26.25	1	2.9348E6	11	15.18	PI21-25168-C1.raw	10330	Y
AAEL010434-PA	| transcript=AAEL010434-RA | gene=AAEL010434 | organism=Aedes_aegypti_LVP_AGWG | gene_product=vitellogenin-A1 precursor | transcript_product=vitellogenin-A1 precursor | location=AaegL5_3:67489943-67496515(+) | protein_length=2148 | sequence...	250313	63	188	341	444.31	1875	56252000000	2
Protein Accessions	Peptide	PTM	z	m/z	ppm	-10lgP	# Features	Area	Length	RT	Source File	Scan	Unique
AAEL010434-PA	R.HLFENLEDGYAFDVTK.F		2	949.4527	0.8	83.27	29	2.9967E9	16	43.93	PI21-25168-C1.raw	53589	Y
AAEL010434-PA	K.YDFDLINFQQFWSLVQK.N		2	1096.0476	0.9	83.15	21	2.2057E8	17	68.26	PI21-25168-C1.raw	87358	Y
AAEL010434-PA	K.TMTALAELDDQWTGVFTR.A		2	1027.9968	0.6	82.92	2	1.1905E7	18	55.67	PI21-25168-C1.raw	69291	Y
AAEL010434-PA	K.LHGYLPFNVELGLDFVK.D		2	981.0339	3.8	81.84	1	5.4827E5	17	53.89	PI21-25168-C1.raw	67355	Y
AAEL006138-PA, AAEL010434-PA	K.YKNGFEEYEQFAALAR.R		2	968.4667	1.4	81.57	2	3.6563E7	16	42.28	PI21-25168-C1.raw	50665	N
AAEL010434-PA	K.LRGYEAATVIASLAQSIR.Y		2	960.0401	1.1	80.66	3	2.9045E8	18	49.38	PI21-25168-C1.raw	61039	Y
AAEL010434-PA	K.DDHLLFHMSSWPYTGYK.D		2	1048.9810	0.5	80.42	4	8.4637E8	17	44.44	PI21-25168-C1.raw	53852	Y
AAEL010434-PA	K.TMEHTFGQDM(+15.99)TGVALR.F	Oxidation (M)	2	905.4169	0.4	79.66	7	5.9344E8	16	29.50	PI21-25168-C1.raw	31736	Y
AAEL010434-PA	R.H(+57.02)LFENLEDGYAFDVTK.F	Carbamidomethylation (DHKE X@N-term)	2	977.9659	3.4	79.21	1	2.0921E6	16	45.85	PI21-25168-C1.raw	55953	Y
AAEL006138-PA, AAEL010434-PA	K.EGYPSFPFFYAFAYPNK.D		2	1022.9784	0.8	78.25	0	0	17	60.64	PI21-25168-C1.raw	76511	N
AAEL006138-PA, AAEL010434-PA	K.YKN(+.98)GFEEYEQFAALAR.R	Deamidation (NQ)	2	968.9580	0.6	77.58	5	5.3823E7	16	43.76	PI21-25168-C1.raw	52818	N
AAEL006138-PA, AAEL010434-PA, AAEL006126-PA	K.VFVDLVYSYNMPSDK.K		2	888.9293	0.1	77.13	1	4.5383E6	15	47.06	PI21-25168-C1.raw	57751	N
AAEL006138-PA, AAEL010434-PA	K.SEFTFTTAFADSPVDK.T		2	881.9130	1.0	76.66	5	3.9957E8	16	46.09	PI21-25168-C1.raw	56055	N
AAEL010434-PA	K.FLFGDNYIEVFPNNGGIPFVK.Y		2	1194.1078	0.6	76.10	2	7.2701E7	21	61.37	PI21-25168-C1.raw	77309	Y
AAEL010434-PA	K.SAIETAALADDYDEDSK.L		2	907.4016	-0.8	75.54	17	4.0559E8	17	34.26	PI21-25168-C1.raw	38935	Y
AAEL010434-PA	R.IAKLLNIDAEEAEQLEGQLLFK.L		2	1243.1826	1.3	74.91	3	8.4996E6	22	53.36	PI21-25168-C1.raw	66609	Y
AAEL006138-PA, AAEL010434-PA	K.NGFEYGYQNAYQAAFYK.H		2	1017.4558	0.8	74.74	2	6.7968E6	17	42.42	PI21-25168-C1.raw	50933	N
AAEL006138-PA, AAEL010434-PA	R.YYDFGFEFYAPQYK.S		2	919.4096	0.7	74.60	4	2.5253E8	14	52.94	PI21-25168-C1.raw	66047	N
AAEL010434-PA	K.APTVFKFEVDASAK.T		2	755.4016	0.7	74.58	9	8.0076E8	14	34.94	PI21-25168-C1.raw	41030	Y
AAEL010434-PA	K.KYTSFYYLVSSM(+15.99)EAFFDIFQK.Q	Oxidation (M)	3	877.4232	1.1	74.04	1	1.3765E6	21	59.74	PI21-25168-C1.raw	75293	Y
AAEL010434-PA	R.DYALENLELSYR.L		2	743.3649	0.4	73.59	8	1.5743E9	12	45.72	PI21-25168-C1.raw	56111	Y
AAEL006138-PA, AAEL010434-PA, AAEL006126-PA	K.VFVDLVYSYNM(+15.99)PSDK.K	Oxidation (M)	2	896.9275	0.9	72.80	1	1.4592E6	15	43.89	PI21-25168-C1.raw	53154	N
AAEL010434-PA	Y.YLVSSMEAFFDIFQK.Q		2	912.9483	0.9	72.69	2	3.9278E6	15	63.86	PI21-25168-C1.raw	80806	Y
AAEL006138-PA, AAEL010434-PA	R.SAYNYYPVFSFGR.L		2	785.8704	0.6	72.51	18	8.499E9	13	45.31	PI21-25168-C1.raw	55303	N
AAEL010434-PA	K.L(+57.02)VEEIASDLENPSN(+.98)LPK.A	Carbamidomethylation (DHKE X@N-term); Deamidation (NQ)	2	963.4896	0.9	72.29	1	5.5388E5	17	48.29	PI21-25168-C1.raw	59576	Y
AAEL010434-PA	R.AYQNTADVHEVR.C		2	701.8394	0.4	72.26	3	3.8069E9	12	19.08	PI21-25168-C1.raw	15556	Y
AAEL010434-PA	K.TM(+15.99)TALAELDDQWTGVFTR.A	Oxidation (M)	2	1035.9949	1.1	71.67	2	1.3006E6	18	52.17	PI21-25168-C1.raw	65098	Y
AAEL010434-PA	K.YTSFYYLVSSM(+15.99)EAFFDIFQK.Q	Oxidation (M)	2	1251.5835	0.9	71.56	5	2.7658E7	20	69.46	PI21-25168-C1.raw	88467	Y
AAEL006138-PA, AAEL010434-PA	K.N(+.98)GFEEYEQFAALAR.R	Deamidation (NQ)	2	823.3794	1.4	71.18	4	4.2378E7	14	53.86	PI21-25168-C1.raw	67055	N
AAEL006138-PA, AAEL010434-PA	R.LAIMVALDNLVIYYPSLAR.S		2	1068.1033	2.8	70.96	18	2.8682E8	19	66.25	PI21-25168-C1.raw	83864	N
AAEL006138-PA, AAEL010434-PA	R.QLYYFYASPM(+15.99)FPSQSYFK.D	Oxidation (M)	2	1142.0278	0.8	70.72	6	7.1284E7	18	53.82	PI21-25168-C1.raw	67071	N
AAEL006138-PA, AAEL010434-PA	K.QFQFC(+57.02)ATATSEFPR.V	Carbamidomethylation	2	845.3890	1.1	70.67	4	7.9791E7	14	40.25	PI21-25168-C1.raw	49191	N
AAEL010434-PA	R.I(+57.02)AKLLNIDAEEAEQLEGQLLFK.L	Carbamidomethylation (DHKE X@N-term)	2	1271.6936	1.5	70.36	3	8.1833E6	22	53.33	PI21-25168-C1.raw	66579	Y
AAEL006138-PA, AAEL010434-PA	L.AWPLATGFPFIYTLK.A		2	862.9761	2.3	70.11	1	6.7712E5	15	61.04	PI21-25168-C1.raw	76997	N
AAEL010434-PA	K.TMEHTFGQDMTGVALR.F		2	897.4194	0.3	70.09	6	2.6022E9	16	34.67	PI21-25168-C1.raw	39250	Y
AAEL010434-PA	R.AMGYEDIYELAQK.Y		2	765.8612	0.5	69.96	5	1.2799E9	13	42.97	PI21-25168-C1.raw	52224	Y
AAEL010434-PA	K.DDHLLFHM(+15.99)SSWPYTGYK.D	Oxidation (M)	2	1056.9783	0.4	69.93	6	4.8823E8	17	39.35	PI21-25168-C1.raw	46477	Y
AAEL010434-PA	R.HSYSGNYYESNYAQPFVYSPGSQR.R		2	1401.1150	0.0	69.67	2	1.7857E8	24	36.31	PI21-25168-C1.raw	41683	Y
AAEL010434-PA	K.AAINFLNPEDVSIQYSFNHIR.D		2	1224.6190	0.0	69.23	4	4.5387E9	21	49.28	PI21-25168-C1.raw	60764	Y
AAEL010434-PA	K.LVEEIASDLENPSN(+.98)LPK.A	Deamidation (NQ)	2	934.9795	1.6	68.59	27	4.4765E9	17	41.67	PI21-25168-C1.raw	49820	Y
AAEL010434-PA	R.NRPYYELSNYEQFAIFDR.K		2	1163.0508	0.4	68.28	9	1.9712E8	18	46.43	PI21-25168-C1.raw	56761	Y
AAEL006138-PA, AAEL010434-PA	K.N(+.98)GFEYGYQNAYQAAFYK.H	Deamidation (NQ)	2	1017.9473	0.2	68.00	1	1.3421E6	17	48.04	PI21-25168-C1.raw	59223	N
AAEL010434-PA	A.YQNTADVHEVR.C		2	666.3209	0.4	67.81	2	6.1914E6	11	19.10	PI21-25168-C1.raw	15754	Y
AAEL010434-PA	R.DAVAEAGTPSAFK.L		2	632.3149	0.9	67.67	18	2.1171E9	13	30.54	PI21-25168-C1.raw	33523	Y
AAEL006138-PA, AAEL010434-PA	R.QLYYFYASPMFPSQSYFK.D		2	1134.0295	0.0	67.66	3	1.3949E8	18	54.47	PI21-25168-C1.raw	67895	N
AAEL010434-PA	R.AM(+15.99)GYEDIYELAQK.Y	Oxidation (M)	2	773.8594	1.4	67.56	9	3.6296E8	13	41.21	PI21-25168-C1.raw	48778	Y
AAEL006138-PA, AAEL010434-PA	R.LHYGEIASNDHR.Y		2	706.3398	0.8	67.25	17	6.5073E9	12	18.61	PI21-25168-C1.raw	15312	N
AAEL010434-PA	F.YYLVSSMEAFFDIFQK.Q		2	994.4819	2.8	67.18	1	9.1513E4	16	67.42	PI21-25168-C1.raw	85763	Y
AAEL010434-PA	K.TM(+15.99)EHTFGQDMTGVALR.F	Oxidation (M)	2	905.4171	0.6	67.11	7	9.2956E8	16	32.30	PI21-25168-C1.raw	36131	Y
AAEL010434-PA	R.HLFENLED(+57.02)GYAFDVTK.F	Carbamidomethylation (DHKE X@N-term)	2	977.9641	1.5	66.89	0	0	16	43.29	PI21-25168-C1.raw	52314	Y
AAEL010434-PA	K.YDFDLIN(+.98)FQQFWSLVQK.N	Deamidation (NQ)	2	1096.5430	4.1	66.74	0	0	17	70.52	PI21-25168-C1.raw	89856	Y
AAEL006138-PA, AAEL010434-PA	K.FGAPSFEETGPK.H		2	633.8042	0.8	66.71	8	6.1203E9	12	30.74	PI21-25168-C1.raw	33826	N
AAEL006138-PA, AAEL010434-PA	K.YYEAYKM(+15.99)DQYR.L	Oxidation (M)	2	773.3376	0.1	66.45	2	4.9156E7	11	22.74	PI21-25168-C1.raw	21127	N
AAEL006138-PA, AAEL010434-PA	K.FYQQQDVVLAWPLATGFPFIYTLK.A		3	949.1704	0.1	66.28	3	1.3567E9	24	69.52	PI21-25168-C1.raw	89371	N
AAEL010434-PA	Y.LVSSMEAFFDIFQK.Q		2	831.4161	0.4	65.96	2	3.2268E5	14	60.21	PI21-25168-C1.raw	75879	Y
AAEL010434-PA	H.LFENLEDGYAFDVTK.F		2	880.9242	1.9	65.86	1	8.1266E5	15	48.78	PI21-25168-C1.raw	60134	Y
AAEL006138-PA, AAEL010434-PA	R.SAYN(+.98)YYPVFSFGR.L	Deamidation (NQ)	2	786.3627	1.0	65.75	2	8.6652E7	13	48.49	PI21-25168-C1.raw	59713	N
AAEL006138-PA, AAEL010434-PA	R.LAIM(+15.99)VALDNLVIYYPSLAR.S	Oxidation (M)	2	1076.0994	1.5	65.57	11	9.7532E7	19	63.47	PI21-25168-C1.raw	81252	N
AAEL010434-PA	R.KPQYPSC(+57.02)SFSNDYFYTFDNKK.Y	Carbamidomethylation	3	879.3973	0.5	64.70	2	5.7091E7	21	36.62	PI21-25168-C1.raw	42146	Y
AAEL010434-PA	R.GYEAATVIASLAQSIR.Y		2	825.4464	-0.1	64.52	19	1.5526E9	16	53.87	PI21-25168-C1.raw	67131	Y
AAEL006138-PA, AAEL010434-PA	H.TFGQDMTGVALR.F		2	648.3243	0.1	64.41	1	2.3027E6	12	36.54	PI21-25168-C1.raw	42185	N
AAEL006138-PA, AAEL010434-PA	K.AWISQLQVDTR.G		2	658.8522	1.1	63.98	1	2.289E7	11	38.69	PI21-25168-C1.raw	45310	N
AAEL006138-PA, AAEL010434-PA	K.QYNTK(+57.02)YFADYYK.S	Carbamidomethylation (DHKE X@N-term)	2	830.8868	1.4	63.86	1	2.3923E6	12	30.74	PI21-25168-C1.raw	33778	N
AAEL010434-PA	R.SVGKLVEEIASDLENPSN(+.98)LPK.A	Deamidation (NQ)	2	1120.5909	4.1	63.77	2	3.6466E7	21	53.40	PI21-25168-C1.raw	66584	Y
AAEL006138-PA, AAEL010434-PA	K.DITDMRPIAENPNAK.I		2	842.9198	0.1	63.59	5	4.7267E9	15	29.91	PI21-25168-C1.raw	32471	N
AAEL010434-PA	K.SAIETAALADDYDEDSKLALNAK.A		2	1212.5920	-0.4	63.16	17	5.2235E9	23	39.80	PI21-25168-C1.raw	46785	Y
AAEL010434-PA	R.MAEFTHHDPSR.Y		2	664.2965	0.7	62.93	5	1.7627E9	11	16.52	PI21-25168-C1.raw	12256	Y
AAEL010434-PA	R.YPSGLFYHLR.Q		2	626.8273	0.1	62.93	3	2.9509E9	10	34.36	PI21-25168-C1.raw	38720	Y
AAEL010434-PA	F.SYAPEAPFLPFFTGYK.G		2	917.9561	-0.1	62.86	1	3.9979E7	16	56.64	PI21-25168-C1.raw	70879	Y
AAEL006138-PA, AAEL010434-PA	W.PLATGFPFIYTLK.A		2	734.4163	0.6	62.78	1	3.5057E6	13	53.16	PI21-25168-C1.raw	66483	N
AAEL006138-PA, AAEL010434-PA	D.VVLAWPLATGFPFIYTLK.A		2	1018.5861	1.5	62.76	2	2.0694E6	18	67.52	PI21-25168-C1.raw	85737	N
AAEL010434-PA	E.TAALADDYDEDSKLALNAK.A		2	1012.4963	1.8	62.67	0	0	19	39.78	PI21-25168-C1.raw	47112	Y
AAEL006138-PA, AAEL010434-PA	K.YYEAYKMDQYR.L		2	765.3407	0.8	62.44	0	0	11	27.58	PI21-25168-C1.raw	28883	N
AAEL010434-PA	N.PEDVSIQYSFNHIR.D		2	852.9202	-0.5	61.71	1	2.1309E6	14	49.30	PI21-25168-C1.raw	60924	Y
AAEL006138-PA, AAEL010434-PA	R.TDPPADMLQR.M		2	572.2766	-0.2	61.51	4	4.8831E9	10	29.22	PI21-25168-C1.raw	30824	N
AAEL006138-PA, AAEL010434-PA	R.LHYGEIASN(+.98)DHR.Y	Deamidation (NQ)	2	706.8323	1.5	61.36	4	6.0221E7	12	20.29	PI21-25168-C1.raw	17460	N
AAEL010434-PA	K.QYYYSKDSEYYQK.F		2	882.8911	-0.1	61.06	3	3.6212E7	13	24.07	PI21-25168-C1.raw	23120	Y
AAEL010434-PA	F.LNPEDVSIQYSFNHIR.D		2	966.4861	2.0	61.05	2	1.3784E6	16	49.28	PI21-25168-C1.raw	61023	Y
AAEL010434-PA	R.AMGYEDIYELAQKYFVSQK.E		2	1142.0553	1.4	60.90	1	1.2904E7	19	55.59	PI21-25168-C1.raw	69576	Y
AAEL010434-PA	L.SVFEPYLEGTIQITDFQR.L		2	1072.0396	0.6	60.49	1	8.6853E5	18	53.35	PI21-25168-C1.raw	66637	Y
AAEL010434-PA	K.M(+15.99)RHLFENLEDGYAFDVTK.F	Oxidation (M)	3	734.3502	1.3	60.48	2	2.2225E7	18	38.82	PI21-25168-C1.raw	45598	Y
AAEL010434-PA	K.QYYYSK(+57.02)DSEYYQK.F	Carbamidomethylation (DHKE X@N-term)	2	911.4030	1.2	60.40	1	5.6779E5	13	23.95	PI21-25168-C1.raw	23070	Y
AAEL006138-PA, AAEL010434-PA	Y.YFYASPMFPSQSYFK.D		2	931.9269	0.4	60.17	1	5.1222E6	15	48.39	PI21-25168-C1.raw	59585	N
AAEL010434-PA	K.FYAYQKFGAPSFEETGPK.H		2	1033.9956	-0.9	60.05	1	7.3803E6	18	36.71	PI21-25168-C1.raw	42475	Y
AAEL010434-PA	Y.YLVSSM(+15.99)EAFFDIFQK.Q	Oxidation (M)	2	920.9476	3.0	60.02	2	1.5634E6	15	54.83	PI21-25168-C1.raw	68551	Y
AAEL010434-PA	K.NDFVSAVNYPFAYQPYEYH.Q		2	1162.5197	1.1	59.92	2	5.074E6	19	51.37	PI21-25168-C1.raw	63620	Y
AAEL010434-PA	A.ALADDYDEDSKLALNAK.A		2	926.4520	-0.2	59.79	1	1.8536E6	17	39.71	PI21-25168-C1.raw	47139	Y
AAEL010434-PA	K.LVEEIASDLENPSN(+.98)LPK(+57.02).A	Deamidation (NQ); Carbamidomethylation (DHKE X@N-term)	2	963.4892	0.5	59.61	1	2.5682E6	17	44.70	PI21-25168-C1.raw	54226	Y
AAEL010434-PA	R.SLGNLGHPQILSVFEPYLEGTIQITDFQR.L		3	1091.5681	-1.6	59.58	7	1.9345E9	29	60.76	PI21-25168-C1.raw	76665	Y
AAEL006138-PA, AAEL010434-PA	L.HYGEIASNDHR.Y		2	649.7979	1.0	59.34	1	4.4955E6	11	18.75	PI21-25168-C1.raw	15501	N
AAEL010434-PA	Y.EAATVIASLAQSIR.Y		2	715.4047	0.8	59.24	1	4.285E5	14	53.82	PI21-25168-C1.raw	67221	Y
AAEL006138-PA, AAEL010434-PA	K.NGFEEYEQFAALAR.R		2	822.8867	0.6	59.08	4	2.7077E8	14	46.91	PI21-25168-C1.raw	58352	N
AAEL010434-PA	L.LNIDAEEAEQLEGQLLFK.L		2	1030.5327	1.7	59.03	1	2.7499E5	18	53.35	PI21-25168-C1.raw	66654	Y
AAEL010434-PA	S.SMEAFFDIFQK.Q		2	681.8250	2.0	58.82	0	0	11	55.04	PI21-25168-C1.raw	68821	Y
AAEL010434-PA	R.GYEAATVIASLAQ.S		2	647.3387	1.3	58.43	2	1.9238E7	13	50.46	PI21-25168-C1.raw	62298	Y
AAEL010434-PA	K.TM(+15.99)EHTFGQDM(+15.99)TGVALR.F	Oxidation (M)	2	913.4138	-0.2	58.29	6	3.1756E8	16	27.21	PI21-25168-C1.raw	28168	Y
AAEL010434-PA	D.YALENLELSYR.L		2	685.8517	0.9	58.25	1	6.553E5	11	41.39	PI21-25168-C1.raw	49517	Y
AAEL006138-PA, AAEL010434-PA	R.LHYGEIASNDH(+57.02)R.Y	Carbamidomethylation (DHKE X@N-term)	2	734.8503	0.5	58.20	3	4.5041E7	12	18.54	PI21-25168-C1.raw	15107	N
AAEL010434-PA	K.FLFGDNYIEVFPNN(+.98)GGIPFVK.Y	Deamidation (NQ)	2	1194.6006	1.3	58.14	3	1.6519E7	21	62.53	PI21-25168-C1.raw	78973	Y
AAEL010434-PA	K.SADYSTNYYNFDK.Y		1	1587.6606	0.6	57.82	6	7.7004E7	13	33.17	PI21-25168-C1.raw	36966	Y
AAEL010434-PA	K.YYKQYYYSK.D		2	653.3117	0.9	57.69	1	2.0576E6	9	20.67	PI21-25168-C1.raw	17973	Y
AAEL006138-PA, AAEL010434-PA	Y.NYYPVFSFGR.L		2	625.3047	1.6	57.65	1	2.2413E7	10	44.04	PI21-25168-C1.raw	53451	N
AAEL010434-PA	K.RVDAWVTLR.D		2	558.3196	0.0	57.56	11	1.9976E9	9	31.07	PI21-25168-C1.raw	35178	Y
AAEL010434-PA	G.YEAATVIASLAQSIR.Y		2	796.9371	1.7	57.53	0	0	15	51.92	PI21-25168-C1.raw	64599	Y
AAEL006138-PA, AAEL010434-PA	R.TDPPADM(+15.99)LQR.M	Oxidation (M)	2	580.2743	0.1	57.52	3	2.165E9	10	22.18	PI21-25168-C1.raw	21068	N
AAEL010434-PA	R.M(+15.99)AEFTHHDPSR.Y	Oxidation (M)	2	672.2943	1.3	57.34	4	5.6139E8	11	15.86	PI21-25168-C1.raw	11725	Y
AAEL006138-PA, AAEL010434-PA	K.QYNTKYFADYYK.S		2	802.3752	0.3	57.29	2	1.5394E7	12	30.82	PI21-25168-C1.raw	33845	N
AAEL010434-PA	R.HLFE(+57.02)NLEDGYAFDVTK.F	Carbamidomethylation (DHKE X@N-term)	3	652.3123	2.2	57.26	2	1.5488E6	16	42.20	PI21-25168-C1.raw	50727	Y
AAEL010434-PA	K.AAINFLNPEDVSIQYSFNH.I		2	1090.0277	1.3	56.76	1	1.8537E5	19	53.63	PI21-25168-C1.raw	67066	Y
AAEL006138-PA, AAEL010434-PA, AAEL006126-PA	K.VGFVTPFDHQR.Y		1	1302.6597	0.6	56.68	7	1.5887E10	11	32.37	PI21-25168-C1.raw	36204	N
AAEL010434-PA	R.AYQN(+.98)TADVHEVR.C	Deamidation (NQ)	2	702.3321	1.4	56.58	3	6.1423E7	12	20.73	PI21-25168-C1.raw	18033	Y
AAEL010434-PA	K.LVEE(+57.02)IASDLENPSN(+.98)LPK.A	Carbamidomethylation (DHKE X@N-term); Deamidation (NQ)	2	963.4906	2.0	55.90	1	1.3235E5	17	43.32	PI21-25168-C1.raw	52265	Y
AAEL006138-PA, AAEL010434-PA	K.YFADYYK.S		1	969.4348	-0.4	55.86	15	4.7746E9	7	29.91	PI21-25168-C1.raw	32474	N
AAEL010434-PA	K.DYYNDKEPFK.F		2	659.8008	-0.5	55.39	4	9.8074E8	10	26.96	PI21-25168-C1.raw	28505	Y
AAEL010434-PA	K.LFNGYFFTAFDNQTIENLPHK.M		2	1258.6169	0.9	55.37	1	1.0501E7	21	52.24	PI21-25168-C1.raw	65053	Y
AAEL010434-PA	K.Y(+57.02)DFDLINFQQFWSLVQK.N	Carbamidomethylation (DHKE X@N-term)	2	1124.5588	1.3	55.27	3	1.6312E5	17	70.63	PI21-25168-C1.raw	89937	Y
AAEL010434-PA	L.FENLEDGYAFDVTK.F		2	824.3808	0.4	55.05	1	1.6406E5	14	41.97	PI21-25168-C1.raw	50398	Y
AAEL006138-PA, AAEL010434-PA, AAEL006126-PA	K.AFNYAYQQK.A		2	566.7752	0.8	55.04	2	5.6074E8	9	25.37	PI21-25168-C1.raw	25281	N
AAEL010434-PA	R.FHAKYDFDLINFQQFWSLVQK.N		3	892.1226	3.0	55.03	1	1.4321E6	21	57.35	PI21-25168-C1.raw	72020	Y
AAEL006138-PA, AAEL010434-PA	Y.FYASPMFPSQSYFK.D		2	850.3962	1.6	55.00	1	8.9997E5	14	45.78	PI21-25168-C1.raw	55843	N
AAEL010434-PA	K.SADYSTNYYNFDK(+57.02)YSK.Y	Carbamidomethylation (DHKE X@N-term)	2	1011.9399	0.5	54.92	1	1.3169E6	16	31.88	PI21-25168-C1.raw	35324	Y
AAEL006138-PA, AAEL010434-PA	K.ANTMSK(+57.02)FNILTR.A	Carbamidomethylation (DHKE X@N-term)	2	726.8853	0.3	54.86	1	3.3856E6	12	31.05	PI21-25168-C1.raw	34247	N
AAEL010434-PA	K.NDFVSAVNYPFAYQPYEYHQF.N		2	1300.0857	3.0	54.78	2	7.0683E6	21	53.58	PI21-25168-C1.raw	66833	Y
AAEL010434-PA	L.NPEDVSIQYSFNHIR.D		2	909.9402	-2.1	54.37	1	1.1177E6	15	49.28	PI21-25168-C1.raw	60851	Y
AAEL006138-PA, AAEL010434-PA	R.L(+57.02)HYGEIASNDHR.Y	Carbamidomethylation (DHKE X@N-term)	2	734.8506	0.9	54.31	1	1.0046E7	12	19.47	PI21-25168-C1.raw	16392	N
AAEL010434-PA	D.FDLINFQQFWSLVQK.N		2	957.0044	3.1	54.03	1	1.8546E5	15	66.27	PI21-25168-C1.raw	84212	Y
AAEL006138-PA, AAEL010434-PA	K.DITDMRPIAENPN(+.98)AK.I	Deamidation (NQ)	2	843.4126	1.0	53.99	2	1.2627E8	15	32.33	PI21-25168-C1.raw	36145	N
AAEL010434-PA	K.DYYN(+.98)DKEPFK.F	Deamidation (NQ)	2	660.2936	0.7	53.84	2	1.3445E8	10	28.50	PI21-25168-C1.raw	30095	Y
AAEL010434-PA	K.AAINFLNPEDVSIQY.S		2	847.4264	1.4	53.78	1	2.0841E7	15	57.30	PI21-25168-C1.raw	71732	Y
AAEL010434-PA	I.ETAALADDYDEDSKLALNAK.A		2	1077.0168	1.0	53.65	0	0	20	39.77	PI21-25168-C1.raw	47094	Y
AAEL010434-PA	N.LEDGYAFDVTK.F		2	629.3036	0.2	53.57	1	4.5799E5	11	34.85	PI21-25168-C1.raw	39788	Y
AAEL010434-PA	R.VDAWVTLRDAVAEAGTPSAFK.L		3	735.3846	2.1	53.45	1	2.6874E6	21	42.93	PI21-25168-C1.raw	51811	Y
AAEL010434-PA	K.SADYSTNYYNFDKYSK.Y		2	983.4300	1.4	53.40	0	0	16	31.65	PI21-25168-C1.raw	35127	Y
AAEL010434-PA	K.FLEPKDDHLLFHMSSWPYTGYK.D		3	904.4378	1.0	53.30	3	7.0066E7	22	43.76	PI21-25168-C1.raw	52684	Y
AAEL006138-PA, AAEL010434-PA	F.HMSSWPYTGYK.D		2	678.8060	0.5	53.29	1	1.5718E7	11	28.33	PI21-25168-C1.raw	29593	N
AAEL010434-PA	K.MRHLFENLEDGYAFDVTK.F		3	729.0186	1.3	53.14	1	1.454E6	18	40.25	PI21-25168-C1.raw	47817	Y
AAEL006138-PA, AAEL010434-PA	R.LADADYKIIEHK.I		2	708.3811	1.4	52.99	4	6.477E7	12	25.15	PI21-25168-C1.raw	25039	N
AAEL006138-PA, AAEL010434-PA	K.YFDVHC(+57.02)FEK.D	Carbamidomethylation	2	622.7748	1.6	52.96	2	5.9925E7	9	31.88	PI21-25168-C1.raw	35530	N
AAEL010434-PA	V.PWFAHQLR.E		2	527.7829	0.4	52.78	2	6.3544E8	8	36.32	PI21-25168-C1.raw	41862	Y
AAEL010434-PA	R.S(+57.02)VGKLVEEIASDLENPSN(+.98)LPK.A	Carbamidomethylation (DHKE X@N-term); Deamidation (NQ)	2	1149.1019	4.2	52.77	2	1.9013E7	21	53.40	PI21-25168-C1.raw	66636	Y
AAEL006138-PA, AAEL010434-PA	R.MVDAKVGFVTPFDHQR.Y		3	616.3130	-1.3	52.48	2	4.1398E6	16	34.10	PI21-25168-C1.raw	38595	N
AAEL010434-PA	R.LHYGEIASNDHRYPSGLFY.H		2	1120.0320	0.0	52.46	1	1.5891E6	19	36.66	PI21-25168-C1.raw	42349	Y
AAEL006138-PA, AAEL010434-PA	A.YNYYPVFSFGR.L		2	706.8363	1.5	52.27	2	4.6896E6	11	46.62	PI21-25168-C1.raw	57065	N
AAEL010434-PA	R.G(+57.02)YEAATVIASLAQSIR.Y	Carbamidomethylation (DHKE X@N-term)	2	853.9592	2.3	52.19	1	4.9357E4	16	52.15	PI21-25168-C1.raw	64940	Y
AAEL010434-PA	R.VDAWVTLR.D		2	480.2689	-0.5	51.90	6	8.8637E8	8	36.44	PI21-25168-C1.raw	41964	Y
AAEL010434-PA	D.YDEDSKLALNAK.A		2	683.8463	0.3	51.85	1	2.7969E5	12	24.55	PI21-25168-C1.raw	24072	Y
AAEL006138-PA, AAEL010434-PA	L.ATGFPFIYTLK.A		2	629.3479	0.7	51.66	1	2.9591E7	11	48.44	PI21-25168-C1.raw	59579	N
AAEL006138-PA, AAEL010434-PA	S.AYNYYPVFSFGR.L		2	742.3544	0.7	51.59	1	4.7519E5	12	46.85	PI21-25168-C1.raw	57561	N
AAEL010434-PA	K.IVPWFAHQLR.E		2	633.8590	0.2	51.46	2	5.7949E8	10	36.32	PI21-25168-C1.raw	41863	Y
AAEL006138-PA, AAEL010434-PA	M.VALDNLVIYYPSLAR.S		2	853.9781	0.8	51.40	1	1.0328E6	15	51.88	PI21-25168-C1.raw	64535	N
AAEL006138-PA, AAEL010434-PA	R.C(+57.02)AAVHLLMR.T	Carbamidomethylation	2	535.7839	0.7	51.27	2	1.1237E9	9	27.81	PI21-25168-C1.raw	29081	N
AAEL006138-PA, AAEL010434-PA	K.YNNQGYSYKN(+.98)GFEYGYQNAYQAAFYK.H	Deamidation (NQ)	3	1051.4623	0.9	51.26	0	0	26	41.94	PI21-25168-C1.raw	50342	N
AAEL010434-PA	R.KPQYPSC(+57.02)SFSNDYFYTFDNK.K	Carbamidomethylation	3	836.6998	1.5	51.18	1	4.3375E6	20	40.41	PI21-25168-C1.raw	47994	Y
AAEL006138-PA, AAEL010434-PA	K.FATDGYR.A		2	415.1956	0.0	51.16	2	2.7568E8	7	21.96	PI21-25168-C1.raw	19881	N
AAEL010434-PA	K.SADYSTN(+.98)YYNFDKYSK.Y	Deamidation (NQ)	2	983.9203	-0.4	50.62	0	0	16	34.37	PI21-25168-C1.raw	39098	Y
AAEL010434-PA	R.DAVAEAGTPSAF.K		2	568.2680	1.9	50.46	1	3.9012E6	12	38.98	PI21-25168-C1.raw	45846	Y
AAEL010434-PA	R.H(+57.02)LFEN(+.98)LEDGYAFDVTK.F	Carbamidomethylation (DHKE X@N-term); Deamidation (NQ)	2	978.4563	1.7	50.22	2	2.7419E6	16	50.74	PI21-25168-C1.raw	62975	Y
AAEL006138-PA, AAEL010434-PA	H.YGEIASNDHR.Y		2	581.2684	1.1	50.07	2	6.1749E6	10	18.61	PI21-25168-C1.raw	15330	N
AAEL006138-PA, AAEL010434-PA	R.QLYYFYASPMFPSQSY.F		2	996.4479	0.0	50.06	1	1.1098E5	16	59.34	PI21-25168-C1.raw	74746	N
AAEL010434-PA	D.AEEAEQLEGQLLFK.L		2	802.9127	1.0	49.95	0	0	14	42.98	PI21-25168-C1.raw	51862	Y
AAEL010434-PA	R.HLFENLE(+57.02)DGYAFDVTK.F	Carbamidomethylation (DHKE X@N-term)	3	652.3114	0.8	49.88	1	2.8726E6	16	43.28	PI21-25168-C1.raw	52366	Y
AAEL006138-PA, AAEL010434-PA	R.LADADYK(+57.02)IIEHK.I	Carbamidomethylation (DHKE X@N-term)	2	736.8914	0.8	49.48	0	0	12	25.18	PI21-25168-C1.raw	25110	N
AAEL006138-PA, AAEL010434-PA	K.DLEVSFFGGK.L		2	549.7780	1.9	49.32	3	1.3791E8	10	45.85	PI21-25168-C1.raw	55784	N
AAEL010434-PA	R.EAVN(+.98)EGDSVK.I	Deamidation (NQ)	2	524.7437	0.7	49.14	2	3.5017E6	10	16.61	PI21-25168-C1.raw	12431	Y
AAEL010434-PA	K.ISPVEQYKPLLDK.V		2	765.4335	1.5	48.90	0	0	13	33.07	PI21-25168-C1.raw	37086	Y
AAEL010434-PA	S.YAPEAPFLPFFTGYK.G		2	874.4403	0.2	48.83	1	1.3897E6	15	56.50	PI21-25168-C1.raw	70782	Y
AAEL010434-PA	Y.ALENLELSYR.L		2	604.3201	1.1	48.76	1	2.5071E6	10	36.24	PI21-25168-C1.raw	41851	Y
AAEL006138-PA, AAEL010434-PA	M.EHTFGQDMTGVALR.F		2	781.3747	-0.4	48.67	1	5.6791E5	14	34.66	PI21-25168-C1.raw	39498	N
AAEL010434-PA	R.D(+57.02)YALENLELSYR.L	Carbamidomethylation (DHKE X@N-term)	2	771.8759	0.7	48.66	1	3.3684E5	12	47.99	PI21-25168-C1.raw	59163	Y
AAEL010434-PA	R.LHYGEIASNDHRYPSGLFYHLR.Q		4	662.0811	0.6	48.65	5	1.209E9	22	33.03	PI21-25168-C1.raw	36762	Y
AAEL006138-PA, AAEL010434-PA	K.DLEVSFFGGKLK.F		2	670.3671	1.1	48.58	1	4.4657E5	12	42.67	PI21-25168-C1.raw	51389	N
AAEL006138-PA, AAEL010434-PA	K.DITDM(+15.99)RPIAENPNAK.I	Oxidation (M)	2	850.9172	0.0	48.53	12	3.415E9	15	28.97	PI21-25168-C1.raw	32533	N
AAEL010434-PA	R.AYQNTADVHE(+57.02)VR.C	Carbamidomethylation (DHKE X@N-term)	2	730.3503	0.6	48.52	2	5.5044E6	12	18.07	PI21-25168-C1.raw	14520	Y
AAEL006138-PA, AAEL010434-PA	K.GYNIFYAR.N		2	502.2539	1.0	48.39	25	5.903E9	8	35.24	PI21-25168-C1.raw	40325	N
AAEL006138-PA, AAEL010434-PA	R.FFSDYSFYNNFVGL.C		2	860.3892	1.3	48.19	1	3.6415E5	14	65.27	PI21-25168-C1.raw	82731	N
AAEL006138-PA, AAEL010434-PA	A.WPLATGFPFIYTLK.A		2	827.4566	1.2	48.14	0	0	14	69.44	PI21-25168-C1.raw	88429	N
AAEL006138-PA, AAEL010434-PA, AAEL006126-PA	R.C(+57.02)AAVHLLM(+15.99)R.T	Carbamidomethylation; Oxidation (M)	2	543.7816	1.2	47.95	3	4.9367E8	9	24.02	PI21-25168-C1.raw	22935	N
AAEL010434-PA	K.FLFGDNYIEVFPN(+.98)N(+.98)GGIPFVK.Y	Deamidation (NQ)	2	1195.0942	2.6	47.58	0	0	21	65.19	PI21-25168-C1.raw	82710	Y
AAEL006138-PA, AAEL010434-PA, AAEL006126-PA	K.KYYEAYK.M		2	482.7422	-0.2	47.43	3	1.4454E8	7	16.19	PI21-25168-C1.raw	11771	N
AAEL010434-PA	Y.PSGLFYHLR.Q		2	545.2960	0.8	47.39	2	3.0048E7	9	34.36	PI21-25168-C1.raw	38803	Y
AAEL006138-PA, AAEL010434-PA, AAEL006126-PA	K.VFVDLVYSYNMPSDKK.N		2	952.9777	0.9	47.39	2	1.1919E7	16	41.26	PI21-25168-C1.raw	49315	N
AAEL010434-PA	K.VAIAPSLVNK.E		2	506.3138	0.6	47.37	1	2.9316E6	10	30.74	PI21-25168-C1.raw	33827	Y
AAEL006138-PA, AAEL010434-PA	K.YNNQGYSYK.N		2	568.7545	0.9	47.24	1	1.4878E7	9	19.22	PI21-25168-C1.raw	15861	N
AAEL006138-PA, AAEL010434-PA	R.LHYGE(+57.02)IASNDHR.Y	Carbamidomethylation (DHKE X@N-term)	3	490.2357	-0.1	47.15	2	3.2114E7	12	19.27	PI21-25168-C1.raw	16006	N
AAEL010434-PA	K.TM(+15.99)E(+57.02)HTFGQDMTGVALR.F	Oxidation (M); Carbamidomethylation (DHKE X@N-term)	3	622.9548	1.5	46.95	1	1.5096E6	16	32.13	PI21-25168-C1.raw	35767	Y
AAEL010434-PA	M.AEFTHHDPSR.Y		2	598.7766	1.3	46.89	0	0	10	16.82	PI21-25168-C1.raw	12731	Y
AAEL010434-PA	I.VPWFAHQLR.E		2	577.3170	0.2	46.87	1	1.0957E7	9	36.32	PI21-25168-C1.raw	41927	Y
AAEL010434-PA	K.LIFDFIKEK.K		2	576.8371	0.6	46.64	2	1.4726E8	9	41.67	PI21-25168-C1.raw	49799	Y
AAEL010434-PA	K.YDFD(+57.02)LINFQQFWSLVQK.N	Carbamidomethylation (DHKE X@N-term)	2	1124.5574	0.0	46.58	1	1.0564E6	17	67.02	PI21-25168-C1.raw	85037	Y
AAEL006138-PA, AAEL010434-PA	K.DITDMRPIAENPN.A		2	743.3540	0.4	46.55	1	8.3199E6	13	36.55	PI21-25168-C1.raw	42172	N
AAEL010434-PA	K.NDFVSAVNYPFAYQPYEY.H		2	1093.9875	-1.2	46.31	1	7.2327E4	18	58.64	PI21-25168-C1.raw	73764	Y
AAEL006138-PA, AAEL010434-PA	N.LVIYYPSLAR.S		2	597.8481	0.8	46.30	2	6.4113E8	10	41.89	PI21-25168-C1.raw	50267	N
AAEL010434-PA	K.NDFVSAVNYPFAYQPY.E		2	947.9355	-0.5	46.20	1	3.6682E6	16	57.06	PI21-25168-C1.raw	71510	Y
AAEL006138-PA, AAEL010434-PA	N.YYPVFSFGR.L		2	568.2838	2.9	46.12	1	6.5148E6	9	43.35	PI21-25168-C1.raw	52234	N
AAEL010434-PA	E.AATVIASLAQSIR.Y		2	650.8839	1.8	46.12	2	5.9945E5	13	53.88	PI21-25168-C1.raw	67426	Y
AAEL010434-PA	Y.QNTADVHEVR.C		2	584.7890	0.2	46.11	1	3.3332E7	10	19.05	PI21-25168-C1.raw	15589	Y
AAEL010434-PA	R.SLGNLGHPQ.I		2	461.7408	0.4	46.05	1	1.0334E7	9	22.74	PI21-25168-C1.raw	21108	Y
AAEL010434-PA	K.SNIAHFEYK.E		2	554.7753	1.1	46.00	1	6.5278E7	9	23.65	PI21-25168-C1.raw	22383	Y
AAEL010434-PA	R.DAVAE(+57.02)AGTPSAFK.L	Carbamidomethylation (DHKE X@N-term)	2	660.8257	0.8	45.96	0	0	13	29.53	PI21-25168-C1.raw	31964	Y
AAEL006138-PA, AAEL010434-PA	R.QNFGGFK.K		2	399.2003	-0.8	45.86	2	1.0474E9	7	23.88	PI21-25168-C1.raw	23589	N
AAEL006138-PA, AAEL010434-PA	R.QLYYFYASPMFPSQSYF.K		2	1069.9834	1.3	45.82	1	4.1176E4	17	64.94	PI21-25168-C1.raw	82376	N
AAEL010434-PA	Q.NTADVHEVR.C		2	520.7601	1.0	45.76	1	1.2829E7	9	19.05	PI21-25168-C1.raw	15787	Y
AAEL006138-PA, AAEL010434-PA	R.DYVVAYVK.Q		2	478.7582	0.4	45.73	1	1.1029E7	8	32.67	PI21-25168-C1.raw	36390	N
AAEL010434-PA	K.SNIAHFEYKEGYPSFPFFYAFAYPNK.D		3	1045.4977	2.0	45.64	2	4.0954E6	26	51.88	PI21-25168-C1.raw	64488	Y
AAEL006138-PA, AAEL010434-PA	K.LKFATDGYR.A		2	535.7860	1.7	45.59	2	6.6796E6	9	24.99	PI21-25168-C1.raw	24774	N
AAEL006138-PA, AAEL010434-PA	K.ANTM(+15.99)SKFNILTR.A	Oxidation (M)	2	706.3724	1.0	45.42	2	1.1162E7	12	27.33	PI21-25168-C1.raw	28511	N
AAEL006138-PA, AAEL010434-PA	L.ADADYKIIEHK.I		2	651.8387	1.1	45.20	1	2.1856E5	11	25.20	PI21-25168-C1.raw	25115	N
AAEL010434-PA	K.FYNYFQYAFYPYFESNFFYHGK.S		2	1471.6517	1.3	45.11	0	0	22	60.71	PI21-25168-C1.raw	76593	Y
AAEL010434-PA	R.DAVAEAGTPSAFKLIFDFIK.E		2	1070.5703	0.5	45.00	2	6.5314E6	20	62.78	PI21-25168-C1.raw	79418	Y
AAEL010434-PA	T.AALADDYDEDSKLALNAK.A		2	961.9709	0.2	44.92	1	5.1081E5	18	39.83	PI21-25168-C1.raw	47262	Y
AAEL006138-PA, AAEL010434-PA	V.LAWPLATGFPFIYTLK.A		2	919.5206	4.8	44.87	0	0	16	69.75	PI21-25168-C1.raw	88837	N
AAEL006138-PA, AAEL010434-PA, AAEL006126-PA	K.V(+57.02)GFVTPFDHQR.Y	Carbamidomethylation (DHKE X@N-term)	2	680.3444	0.9	44.87	1	5.4304E5	11	33.51	PI21-25168-C1.raw	37727	N
AAEL010434-PA	R.QVAQFSDKK.F		2	525.7834	1.6	44.64	1	2.8532E5	9	13.94	PI21-25168-C1.raw	8932	Y
AAEL006138-PA, AAEL010434-PA	K.EGYPSFPFFY.A		2	627.2798	0.8	44.53	2	1.9083E6	10	63.43	PI21-25168-C1.raw	80153	N
AAEL006138-PA, AAEL010434-PA	K.YFVSQKER.Q		2	528.7780	1.4	44.37	2	2.7556E7	8	16.42	PI21-25168-C1.raw	11977	N
AAEL010434-PA	D.AVAEAGTPSAFK.L		2	574.8014	0.8	44.01	1	2.2752E6	12	25.37	PI21-25168-C1.raw	25323	Y
AAEL010434-PA	G.Y(+57.02)EDIYELAQK.Y	Carbamidomethylation (DHKE X@N-term)	2	664.8243	3.4	43.98	1	1.4336E6	10	42.99	PI21-25168-C1.raw	51727	Y
AAEL006138-PA, AAEL010434-PA	K.FGAPSFEETGPKHPAN.R		2	843.4005	1.2	43.94	0	0	16	27.45	PI21-25168-C1.raw	28685	N
AAEL006138-PA, AAEL010434-PA	R.HSYSGNYYESNYAQPF.V		2	963.9001	0.0	43.73	1	1.4862E7	16	36.50	PI21-25168-C1.raw	41984	N
AAEL010434-PA	A.VAEAGTPSAFK.L		2	539.2828	0.9	43.64	2	3.2488E6	11	23.78	PI21-25168-C1.raw	22912	Y
AAEL006138-PA, AAEL010434-PA	K.FGAPSFEE(+57.02)TGPK.H	Carbamidomethylation (DHKE X@N-term)	2	662.3150	0.9	43.18	1	2.1261E6	12	31.61	PI21-25168-C1.raw	34877	N
AAEL006138-PA, AAEL010434-PA	Y.YFYASPM(+15.99)FPSQSYFK.D	Oxidation (M)	2	939.9244	0.5	43.17	1	1.3809E6	15	45.04	PI21-25168-C1.raw	54599	N
AAEL010434-PA	K.GYGYDAGYK.G		2	497.2196	0.7	43.09	1	7.994E6	9	23.68	PI21-25168-C1.raw	22551	Y
AAEL006138-PA, AAEL010434-PA	R.HSYSGNYYESNY.A		2	742.2922	0.7	42.98	0	0	12	26.70	PI21-25168-C1.raw	27481	N
AAEL010434-PA	R.LHYGEIASN(+.98)DHRYPSGLFYHLR.Q	Deamidation (NQ)	4	662.3275	1.4	42.90	2	1.2231E8	22	36.03	PI21-25168-C1.raw	41283	Y
AAEL010434-PA	A.ATVIASLAQSIR.Y		2	615.3648	1.0	42.87	0	0	12	53.87	PI21-25168-C1.raw	67336	Y
AAEL006138-PA, AAEL010434-PA, AAEL006126-PA	D.PPADMLQR.M		2	464.2393	-0.2	42.75	4	3.1502E8	8	25.11	PI21-25168-C1.raw	25340	N
AAEL010434-PA	K.YNGRPYDISK.S		2	606.8049	1.5	42.53	1	2.2333E7	10	20.39	PI21-25168-C1.raw	17784	Y
AAEL010434-PA	K.DSEYYQKFYGQK.K		2	778.3573	0.7	42.52	1	1.8551E6	12	29.06	PI21-25168-C1.raw	31166	Y
AAEL010434-PA	A.PTVFKFEVDASAK.T		2	719.8824	-0.1	42.45	1	5.8575E5	13	34.94	PI21-25168-C1.raw	39894	Y
AAEL006138-PA, AAEL010434-PA	K.DEYEFEFK.F		2	553.7384	1.7	42.42	2	2.0765E7	8	38.38	PI21-25168-C1.raw	44825	N
AAEL010434-PA	K.NDFVSAVNYPF.A		2	636.7991	1.0	42.11	1	7.8172E6	11	52.93	PI21-25168-C1.raw	65962	Y
AAEL006138-PA, AAEL010434-PA	R.RYEQFFR.N		2	523.2648	0.9	42.11	1	5.3704E8	7	26.60	PI21-25168-C1.raw	27326	N
AAEL010434-PA	R.LHYGEIASNDHRYPSGLF.Y		3	692.6702	1.2	41.91	1	4.896E6	18	34.98	PI21-25168-C1.raw	39844	Y
AAEL010434-PA	R.NRPYYELSNYEQF.A		2	861.8923	0.9	41.74	1	6.096E5	13	40.57	PI21-25168-C1.raw	48251	Y
AAEL010434-PA	R.AMGYEDIYELAQK(+57.02)YFVSQK.E	Carbamidomethylation (DHKE X@N-term)	2	1170.5656	1.0	41.51	1	4.4305E6	19	55.34	PI21-25168-C1.raw	69246	Y
AAEL006138-PA, AAEL010434-PA	Y.TGYKDITDMRPIAENPNAK.I		2	1067.5338	0.3	41.50	0	0	19	30.06	PI21-25168-C1.raw	32788	N
AAEL010434-PA	M.EAFFDIFQK.Q		2	572.7892	3.3	41.40	2	9.524E4	9	49.84	PI21-25168-C1.raw	61654	Y
AAEL010434-PA	A.KAAINFLNPEDVSIQYSFNHIR.D		3	859.4475	0.9	41.36	1	6.4946E5	22	44.39	PI21-25168-C1.raw	53935	Y
AAEL010434-PA	A.M(+57.02)GYE(+57.02)DIYELAQK.Y	Carbamidomethylation (DHKE X@N-term)	2	787.3647	1.2	41.33	1	1.5816E6	12	39.83	PI21-25168-C1.raw	47164	Y
AAEL006138-PA, AAEL010434-PA	K.YFVSQK(+57.02)ER.Q	Carbamidomethylation (DHKE X@N-term)	2	557.2885	0.9	41.27	1	2.7532E6	8	16.44	PI21-25168-C1.raw	11990	N
AAEL006138-PA, AAEL010434-PA	R.KPEFFAASY.A		2	530.2613	0.8	41.08	1	3.3338E7	9	35.01	PI21-25168-C1.raw	39959	N
AAEL006138-PA, AAEL010434-PA	R.KPQYPSC(+57.02)SF.S	Carbamidomethylation	2	557.2559	1.1	40.94	1	1.1822E6	9	26.58	PI21-25168-C1.raw	27175	N
AAEL006138-PA, AAEL010434-PA, AAEL006126-PA	V.GFVTPFDHQR.Y		2	602.2997	1.4	40.87	1	2.737E8	10	32.35	PI21-25168-C1.raw	36151	N
AAEL010434-PA	K.LLNIDAEEAE(+57.02)QLEGQLLFK.L	Carbamidomethylation (DHKE X@N-term)	3	744.0593	1.4	40.72	0	0	19	73.58	PI21-25168-C1.raw	93843	Y
AAEL006138-PA, AAEL010434-PA	F.GAPSFEETGPK.H		2	560.2699	0.7	40.70	1	6.1823E6	11	24.30	PI21-25168-C1.raw	23595	N
AAEL006138-PA, AAEL010434-PA	R.RGSDNQLYFK.F		2	614.3098	0.6	40.49	3	4.915E7	10	23.09	PI21-25168-C1.raw	21884	N
AAEL006138-PA, AAEL010434-PA	K.Y(+57.02)FADYYK.S	Carbamidomethylation (DHKE X@N-term)	2	513.7322	0.3	40.40	1	2.1839E6	7	31.95	PI21-25168-C1.raw	35466	N
AAEL006138-PA, AAEL010434-PA	K.F(+57.02)YQQQDVVLAWPLATGFPFIYTLK.A	Carbamidomethylation (DHKE X@N-term)	3	968.1780	0.6	40.27	3	2.7151E6	24	72.14	PI21-25168-C1.raw	91732	N
AAEL010434-PA	K.YYK(+57.02)QYYYSK.D	Carbamidomethylation (DHKE X@N-term)	2	681.8223	0.6	40.27	1	1.8863E6	9	20.63	PI21-25168-C1.raw	17924	Y
AAEL010434-PA	K.YFADYYK(+57.02)SADYSTNYYNFDK.Y	Carbamidomethylation (DHKE X@N-term)	3	865.7054	1.2	40.21	1	1.0084E7	20	40.80	PI21-25168-C1.raw	48198	Y
AAEL010434-PA	K.LHGYLPFNVELGLDFVKDEYEFEFK.F		3	1016.8406	1.4	40.17	1	1.7546E5	25	61.08	PI21-25168-C1.raw	77267	Y
AAEL010434-PA	K.KLHGYLPFNVELGLDFVK.D		4	523.0430	1.1	40.15	1	4.4749E6	18	48.78	PI21-25168-C1.raw	60123	Y
AAEL010434-PA	K.YFDVHC(+57.02)FEKDSTQAK.K	Carbamidomethylation	3	625.6183	1.5	40.03	1	6.6705E5	15	29.52	PI21-25168-C1.raw	31954	Y
AAEL006138-PA, AAEL010434-PA, AAEL006126-PA	A.KVGFVTPFDHQR.Y		3	477.5895	0.1	40.02	1	1.3111E7	12	27.50	PI21-25168-C1.raw	28669	N
AAEL010434-PA	R.S(+57.02)LGNLGHPQILSVFEPYLEGTIQITDFQR.L	Carbamidomethylation (DHKE X@N-term)	3	1110.5775	0.4	39.98	2	3.9161E5	29	61.35	PI21-25168-C1.raw	77073	Y
AAEL006138-PA, AAEL010434-PA	R.LADADYK.I		2	398.1978	0.0	39.88	2	1.6455E7	7	20.93	PI21-25168-C1.raw	18428	N
AAEL006138-PA, AAEL010434-PA	T.DPPADMLQR.M		2	521.7514	-3.0	39.76	1	1.5616E7	9	29.41	PI21-25168-C1.raw	31454	N
AAEL010434-PA	R.DYALE(+57.02)NLELSYR.L	Carbamidomethylation (DHKE X@N-term)	2	771.8751	-0.3	39.73	1	5.8681E4	12	44.92	PI21-25168-C1.raw	54747	Y
AAEL010434-PA	K.FLEPKDDHLLFHM(+15.99)SSWPYTGYK.D	Oxidation (M)	3	909.7688	0.2	39.70	4	2.525E8	22	39.81	PI21-25168-C1.raw	46969	Y
AAEL006138-PA, AAEL010434-PA	F.C(+57.02)ATATSEFPR.V	Carbamidomethylation	2	570.2615	0.6	39.62	1	2.0497E5	10	23.86	PI21-25168-C1.raw	23013	N
AAEL010434-PA	A.TVIASLAQSIR.Y		2	579.8463	1.1	39.56	1	9.3285E5	11	38.41	PI21-25168-C1.raw	44963	Y
AAEL010434-PA	K.DYYNDKE(+57.02)PFK.F	Carbamidomethylation (DHKE X@N-term)	2	688.3130	1.7	39.47	1	5.33E5	10	26.77	PI21-25168-C1.raw	27551	Y
AAEL010434-PA	K.LFN(+.98)GYFFTAFDNQTIENLPHK.M	Deamidation (NQ)	3	839.7405	-0.6	39.30	2	2.073E6	21	54.87	PI21-25168-C1.raw	68634	Y
AAEL006138-PA, AAEL010434-PA	R.SAYNYYPVF.S		2	562.2590	1.1	39.29	1	3.2707E6	9	48.67	PI21-25168-C1.raw	59914	N
AAEL006138-PA, AAEL010434-PA	N.GFEEYEQFAALAR.R		2	765.8636	-1.5	39.26	0	0	13	46.38	PI21-25168-C1.raw	56794	N
AAEL010434-PA	R.FHAKYD(+57.02)FDLINFQQFWSLVQK.N	Carbamidomethylation (DHKE X@N-term)	4	683.5983	1.7	39.12	1	2.5176E5	21	57.21	PI21-25168-C1.raw	71752	Y
AAEL010434-PA	E.AFFDIFQK.Q		2	508.2664	0.9	39.04	1	1.9165E5	8	48.19	PI21-25168-C1.raw	59372	Y
AAEL006138-PA, AAEL010434-PA	F.YQQQDVVLAWPLATGFPFIYTLK.A		3	900.1477	0.2	38.96	2	9.3951E5	23	68.38	PI21-25168-C1.raw	86906	N
AAEL010434-PA	P.WFAHQLR.E		2	479.2567	0.7	38.95	1	5.3354E6	7	36.32	PI21-25168-C1.raw	41966	Y
AAEL010434-PA	Y.EYHQFNLFYDSQR.T		2	873.8988	1.9	38.92	2	5.6159E6	13	36.95	PI21-25168-C1.raw	42868	Y
AAEL010434-PA	F.KFEVDASAK.T		2	497.7639	0.1	38.89	1	2.5976E7	9	18.50	PI21-25168-C1.raw	15147	Y
AAEL010434-PA	Y.DFDLINFQQFWSLVQK.N		2	1014.5155	0.6	38.86	1	8.6644E4	16	70.55	PI21-25168-C1.raw	89858	Y
AAEL006138-PA, AAEL010434-PA	A.TGFPFIYTLK.A		2	593.8300	1.7	38.82	1	5.307E5	10	48.44	PI21-25168-C1.raw	59652	N
AAEL010434-PA	N.FQQFWSLVQK.N		2	655.8488	0.8	38.75	1	1.5515E5	10	44.44	PI21-25168-C1.raw	54033	Y
AAEL006138-PA, AAEL010434-PA	I.TDM(+15.99)RPIAENPNAK.I	Oxidation (M)	2	736.8622	0.6	38.68	2	2.8463E7	13	25.79	PI21-25168-C1.raw	26373	N
AAEL010434-PA	K.T(+57.02)MEHTFGQDMTGVALR.F	Carbamidomethylation (DHKE X@N-term)	3	617.6227	0.6	38.58	1	1.5673E6	16	34.15	PI21-25168-C1.raw	38829	Y
AAEL006138-PA, AAEL010434-PA	K.SRDYVVAYVK.Q		2	600.3249	0.6	38.36	1	1.2196E7	10	26.00	PI21-25168-C1.raw	26198	N
AAEL006138-PA, AAEL010434-PA	Y.RLHYGEIASNDHR.Y		4	392.6985	0.0	38.36	1	2.9508E6	13	16.11	PI21-25168-C1.raw	11865	N
AAEL006138-PA, AAEL010434-PA	K.YN(+.98)NQGYSYK.N	Deamidation (NQ)	2	569.2465	0.9	38.19	1	4.2486E5	9	20.91	PI21-25168-C1.raw	18385	N
AAEL010434-PA	K.FLEPKDDHLLFHM.S		4	411.2087	2.2	38.18	1	6.1426E6	13	40.41	PI21-25168-C1.raw	47940	Y
AAEL010434-PA	K.LIFDFIK.E		2	448.2679	-0.2	38.05	6	2.6344E9	7	48.93	PI21-25168-C1.raw	60382	Y
AAEL006138-PA, AAEL010434-PA	Y.AQQSHFYNSDFEYK.Y		2	882.3879	1.4	38.00	0	0	14	28.38	PI21-25168-C1.raw	30129	N
AAEL006138-PA, AAEL010434-PA	R.SAYNYYPVFSF.G		2	679.3094	1.2	37.98	1	3.1365E6	11	57.98	PI21-25168-C1.raw	72781	N
AAEL006138-PA, AAEL010434-PA, AAEL006126-PA	M.SSWPYTGYK.D		2	544.7562	0.3	37.94	1	3.5011E7	9	30.62	PI21-25168-C1.raw	33433	N
AAEL010434-PA	K.TME(+57.02)HTFGQDMTGVALR.F	Carbamidomethylation (DHKE X@N-term)	2	925.9309	1.2	37.80	1	6.8027E4	16	34.16	PI21-25168-C1.raw	38825	Y
AAEL006138-PA, AAEL010434-PA	C.ATATSEFPR.V		2	490.2457	-0.3	37.79	1	2.4564E5	9	22.51	PI21-25168-C1.raw	20834	N
AAEL010434-PA	Q.ILSVFEPYLEGTIQITDFQR.L		3	790.4184	0.8	37.73	0	0	20	60.40	PI21-25168-C1.raw	76189	Y
AAEL010434-PA	R.GYTPDFK.S		1	827.3943	1.1	37.59	2	5.649E7	7	26.38	PI21-25168-C1.raw	26903	Y
AAEL006138-PA, AAEL010434-PA, AAEL006126-PA	R.AYLVIRPK.S		2	480.3057	0.5	37.58	1	9.114E6	8	24.71	PI21-25168-C1.raw	24235	N
AAEL006138-PA, AAEL010434-PA	F.YASPMFPSQSYFK.D		2	776.8617	1.3	37.57	1	1.3441E5	13	41.26	PI21-25168-C1.raw	49312	N
AAEL010434-PA	K.LRGYEAATVIASLAQ.S		2	781.9312	1.0	37.37	1	6.5541E5	15	45.19	PI21-25168-C1.raw	55055	Y
AAEL010434-PA	I.NFLNPEDVSIQYSFNHIR.D		2	1097.0430	2.9	37.36	0	0	18	49.35	PI21-25168-C1.raw	60993	Y
AAEL010434-PA	R.V(+57.02)DAWVTLR.D	Carbamidomethylation (DHKE X@N-term)	2	508.7802	0.8	37.31	1	2.7465E5	8	38.27	PI21-25168-C1.raw	44769	Y
AAEL010434-PA	K.MPAGHPETENDDFFYM(+15.99)PQ.S	Oxidation (M)	2	1071.4326	0.0	37.27	1	6.3998E5	18	38.65	PI21-25168-C1.raw	45277	Y
AAEL010434-PA	K.FLE(+57.02)PKDDHLLFHMSSWPYTGYK.D	Carbamidomethylation (DHKE X@N-term)	4	692.8351	0.3	37.26	0	0	22	46.92	PI21-25168-C1.raw	57568	Y
AAEL006138-PA, AAEL010434-PA	K.LHGYLPF.N		1	846.4517	1.0	37.22	1	1.4438E7	7	42.01	PI21-25168-C1.raw	50528	N
AAEL006138-PA, AAEL010434-PA	G.YNIFYAR.N		2	473.7433	1.4	37.17	2	3.9721E6	7	34.44	PI21-25168-C1.raw	39240	N
AAEL006138-PA, AAEL010434-PA, AAEL006126-PA	R.YIAGYQK.K		2	421.7240	0.0	37.15	2	3.5209E9	7	19.58	PI21-25168-C1.raw	16558	N
AAEL006138-PA, AAEL010434-PA	K.TIPNNEVNILK.A		2	627.8567	0.8	37.08	1	3.7317E7	11	32.76	PI21-25168-C1.raw	36288	N
AAEL006138-PA, AAEL010434-PA	K.FYQQQDVVLAWPL.A		2	803.9178	1.3	37.01	1	7.1253E6	13	62.09	PI21-25168-C1.raw	78306	N
AAEL006138-PA, AAEL010434-PA	A.PSFEETGPK.H		2	496.2408	1.3	36.87	2	2.3265E7	9	31.78	PI21-25168-C1.raw	35141	N
AAEL010434-PA	K.S(+57.02)FKFYAYQK.F	Carbamidomethylation (DHKE X@N-term)	2	619.8145	1.0	36.80	2	7.4046E6	9	28.10	PI21-25168-C1.raw	29598	Y
AAEL010434-PA	R.EAVNEGDSVK.I		2	524.2515	0.3	36.74	2	5.9939E6	10	15.59	PI21-25168-C1.raw	11914	Y
AAEL010434-PA	K.IVHDDNQSTK.T		3	386.1914	0.3	36.71	2	4.045E6	10	9.04	PI21-25168-C1.raw	7188	Y
AAEL010434-PA	K.DSEYYQK.F		2	466.7038	0.8	36.71	1	5.1667E5	7	17.93	PI21-25168-C1.raw	14329	Y
AAEL006138-PA, AAEL010434-PA, AAEL006126-PA	D.PPADM(+15.99)LQR.M	Oxidation (M)	2	472.2380	2.2	36.59	1	3.28E7	8	18.47	PI21-25168-C1.raw	14704	N
AAEL006138-PA, AAEL010434-PA	R.HSYSGNYYESN.Y		2	660.7603	0.4	36.52	1	6.1226E5	11	21.16	PI21-25168-C1.raw	18700	N
AAEL010434-PA	K.SAIETAALADDYDEDSKLAL.N		2	1056.0051	0.2	36.50	1	8.4975E5	20	46.32	PI21-25168-C1.raw	56712	Y
AAEL010434-PA	K.AAINFLN(+.98)PEDVSIQYSFNHIR.D	Deamidation (NQ)	3	817.0782	2.2	36.43	0	0	21	50.35	PI21-25168-C1.raw	62391	Y
AAEL010434-PA	D.YYNDKEPFK.F		2	602.2887	1.7	36.30	1	9.0773E5	9	21.79	PI21-25168-C1.raw	19590	Y
AAEL010434-PA	K.KYTSFYYLVSSMEAFFDIFQK.Q		3	872.0914	0.9	36.27	1	2.0292E6	21	72.72	PI21-25168-C1.raw	92236	Y
AAEL010434-PA	K.LLNIDAEE(+57.02)AEQLEGQLLFK.L	Carbamidomethylation (DHKE X@N-term)	2	1115.5889	4.6	36.26	0	0	19	68.82	PI21-25168-C1.raw	87603	Y
AAEL010434-PA	R.AAVKSAIETAALADDYDEDSK.L		3	728.3501	0.4	36.25	1	8.7951E5	21	33.38	PI21-25168-C1.raw	37653	Y
AAEL006138-PA, AAEL010434-PA	H.TFGQDM(+15.99)TGVALR.F	Oxidation (M)	2	656.3222	0.7	36.17	1	3.8066E5	12	30.43	PI21-25168-C1.raw	33412	N
AAEL006138-PA, AAEL010434-PA	Q.QDVVLAWPLATGFPFIYTLK.A		2	1140.1276	0.1	36.15	1	2.774E4	20	69.08	PI21-25168-C1.raw	87957	N
AAEL010434-PA	N.V(+57.02)E(+57.02)LGLDFVKDEYEFEFK.F	Carbamidomethylation (DHKE X@N-term)	2	1111.0385	-0.1	35.99	1	1.9984E5	17	52.53	PI21-25168-C1.raw	65682	Y
AAEL010434-PA	R.SLGNLGHPQILS.V		2	618.3403	-0.7	35.99	1	8.501E5	12	35.73	PI21-25168-C1.raw	41048	Y
AAEL006138-PA, AAEL010434-PA	F.TTAFADSPVDK.T		2	576.2839	2.4	35.66	0	0	11	26.15	PI21-25168-C1.raw	26651	N
AAEL010434-PA	K.ERQVAQFSDK.K		2	604.3076	1.2	35.56	2	3.9813E6	10	16.96	PI21-25168-C1.raw	12846	Y
AAEL006138-PA, AAEL010434-PA	K.FYQQQD(+57.02)VVLAWPLATGFPFIYTLK.A	Carbamidomethylation (DHKE X@N-term)	3	968.1789	1.5	35.41	2	9.0834E6	24	67.52	PI21-25168-C1.raw	86043	N
AAEL010434-PA	K.DSEYYQK(+57.02)FYGQK.K	Carbamidomethylation (DHKE X@N-term)	2	806.8685	1.3	35.36	1	1.2824E6	12	28.81	PI21-25168-C1.raw	30775	Y
AAEL010434-PA	F.AYQPYEYHQFNLFYDSQR.T		2	1185.0376	2.4	35.24	2	1.6073E7	18	41.85	PI21-25168-C1.raw	50218	Y
AAEL006138-PA, AAEL010434-PA	R.C(+57.02)AAVH(+57.02)LLMR.T	Carbamidomethylation; Carbamidomethylation (DHKE X@N-term)	2	564.2938	-0.8	35.20	0	0	9	28.09	PI21-25168-C1.raw	29685	N
AAEL010434-PA	R.AYQNTAD(+57.02)VHEVR.C	Carbamidomethylation (DHKE X@N-term)	3	487.2361	0.9	35.13	1	9.8542E6	12	18.86	PI21-25168-C1.raw	15773	Y
AAEL010434-PA	R.SLGN(+.98)LGHPQILSVFEPYLEGTIQITDFQR.L	Deamidation (NQ)	2	1637.3484	3.2	35.12	1	3.9293E6	29	65.63	PI21-25168-C1.raw	83320	Y
AAEL010434-PA	T.ME(+57.02)HTFGQDMTGVALR.F	Carbamidomethylation (DHKE X@N-term)	3	583.9396	-0.2	35.06	1	2.4813E6	15	35.11	PI21-25168-C1.raw	40044	Y
AAEL010434-PA	L.EDGYAFDVTK.F		2	572.7627	2.1	35.05	1	6.8218E5	10	43.92	PI21-25168-C1.raw	53174	Y
AAEL006138-PA, AAEL010434-PA	R.HSYSGNYYESNYAQPFVYS.P		2	1138.4822	0.1	35.01	1	6.7946E5	19	40.25	PI21-25168-C1.raw	47898	N
AAEL006138-PA, AAEL010434-PA	S.NIAHFEYK.E		2	511.2592	1.1	34.99	1	2.2119E6	8	23.11	PI21-25168-C1.raw	21737	N
AAEL006138-PA, AAEL010434-PA	K.F(+57.02)GAPSFEETGPK.H	Carbamidomethylation (DHKE X@N-term)	2	662.3147	0.4	34.83	1	4.0201E6	12	33.59	PI21-25168-C1.raw	37829	N
AAEL010434-PA	R.VD(+57.02)AWVTLR.D	Carbamidomethylation (DHKE X@N-term)	2	508.7804	1.1	34.75	1	1.8102E6	8	34.72	PI21-25168-C1.raw	39506	Y
AAEL010434-PA	K.QPEYAVFNER.L		2	626.8022	1.2	34.66	1	1.0199E7	10	30.90	PI21-25168-C1.raw	34316	Y
AAEL010434-PA	R.HSYSGNYYESN(+.98)YAQPFVYSPGSQR.R	Deamidation (NQ)	3	934.7441	4.1	34.49	1	2.3339E6	24	38.38	PI21-25168-C1.raw	45363	Y
AAEL006138-PA, AAEL010434-PA, AAEL006126-PA	G.FVTPFDHQR.Y		2	573.7883	0.2	34.48	1	1.1148E8	9	32.34	PI21-25168-C1.raw	36059	N
AAEL010434-PA, AAEL006126-PA	A.PFLPFFTGYK.G		1	1216.6428	2.2	34.42	1	3.5674E5	10	58.13	PI21-25168-C1.raw	72979	N
AAEL006138-PA, AAEL010434-PA	D.MRPIAENPNAK.I		3	414.2206	0.6	34.36	2	1.0061E7	11	17.17	PI21-25168-C1.raw	13119	N
AAEL010434-PA	K.LLNID(+57.02)AEEAEQLEGQLLFK.L	Carbamidomethylation (DHKE X@N-term)	2	1115.5880	3.9	34.28	1	1.3902E4	19	55.85	PI21-25168-C1.raw	69946	Y
AAEL010434-PA	N.FLNPEDVSIQYSFNHIR.D		2	1040.0227	4.3	34.24	0	0	17	49.70	PI21-25168-C1.raw	61497	Y
AAEL006138-PA, AAEL010434-PA	K.GYN(+.98)IFYAR.N	Deamidation (NQ)	2	502.7454	-0.1	34.08	2	1.0754E7	8	36.52	PI21-25168-C1.raw	42141	N
AAEL006138-PA, AAEL010434-PA	R.M(+15.99)VDAKVGFVTPFDHQR.Y	Oxidation (M)	3	621.6458	0.5	34.05	1	1.1937E6	16	32.21	PI21-25168-C1.raw	35870	N
AAEL010434-PA	R.YPSGLFYH(+57.02)LR.Q	Carbamidomethylation (DHKE X@N-term)	3	437.2276	-0.5	34.04	3	8.1915E6	10	34.23	PI21-25168-C1.raw	38797	Y
AAEL010434-PA	K.LLNIDAE(+57.02)EAEQLEGQLLFK.L	Carbamidomethylation (DHKE X@N-term)	3	744.0579	-0.4	34.00	0	0	19	67.73	PI21-25168-C1.raw	86150	Y
AAEL006138-PA, AAEL010434-PA	I.TDMRPIAENPN(+.98)AK.I	Deamidation (NQ)	2	729.3567	0.6	33.94	1	1.3228E6	13	32.59	PI21-25168-C1.raw	36290	N
AAEL006138-PA, AAEL010434-PA	R.L(+57.02)AIMVALDN(+.98)LVIYYPSLAR.S	Carbamidomethylation (DHKE X@N-term); Deamidation (NQ)	2	1097.1042	1.2	33.91	5	1.6169E6	19	74.30	PI21-25168-C1.raw	95003	N
AAEL010434-PA	R.EAVNEGD(+57.02)SVK.I	Carbamidomethylation (DHKE X@N-term)	2	552.7628	1.4	33.71	1	1.2544E5	10	16.38	PI21-25168-C1.raw	11881	Y
AAEL010434-PA	K.FYQQQDVVLAWPLATGFPFIYTLK(+57.02)APTVFK.F	Carbamidomethylation (DHKE X@N-term)	3	1182.6343	0.3	33.70	1	3.9456E5	30	66.00	PI21-25168-C1.raw	83824	Y
AAEL010434-PA	T.M(+57.02)EHTFGQDMTGVALR.F	Carbamidomethylation (DHKE X@N-term)	3	583.9396	-0.2	33.65	1	2.4813E6	15	35.11	PI21-25168-C1.raw	40172	Y
AAEL006138-PA, AAEL010434-PA	K.YYGDASQYFDFLYGESC(+57.02)QGGAHIAVK.G	Carbamidomethylation	3	982.7744	1.6	33.59	0	0	26	49.64	PI21-25168-C1.raw	61411	N
AAEL006138-PA, AAEL010434-PA	R.QNFGGFKK.Y		3	309.1680	0.6	33.58	1	5.0019E4	8	17.44	PI21-25168-C1.raw	13600	N
AAEL010434-PA	R.EVYYGDIIYNQEYYHPR.Y		2	1111.5112	-1.6	33.44	1	1.6844E7	17	39.81	PI21-25168-C1.raw	46928	Y
AAEL006138-PA, AAEL010434-PA	K.FSDFDKYYGDASQYFDFLYGESC(+57.02)QGGAHIAVK.G	Carbamidomethylation	3	1229.2130	0.8	33.35	0	0	32	53.84	PI21-25168-C1.raw	67298	N
AAEL006138-PA, AAEL010434-PA	I.TDMRPIAENPNAK.I		2	728.8647	0.7	33.33	1	1.1638E8	13	31.27	PI21-25168-C1.raw	34409	N
AAEL006138-PA, AAEL010434-PA	K.KLHGYLPF.N		2	487.7769	0.9	33.25	1	1.1295E8	8	34.29	PI21-25168-C1.raw	38824	N
AAEL010434-PA	K.FEVDASAK.T		2	433.7164	0.1	33.25	1	2.0799E9	8	23.10	PI21-25168-C1.raw	22749	Y
AAEL006138-PA, AAEL010434-PA	T.DM(+15.99)RPIAENPNAK.I	Oxidation (M)	2	686.3383	0.5	33.22	1	1.0959E6	12	25.80	PI21-25168-C1.raw	25997	N
AAEL010434-PA	K.SFKFYAYQK.F		2	591.3034	0.5	33.02	2	1.5922E7	9	28.10	PI21-25168-C1.raw	29588	Y
AAEL010434-PA	V.EEIASDLENPSN(+.98)LPK.A	Deamidation (NQ)	2	828.9027	1.2	33.00	0	0	15	45.10	PI21-25168-C1.raw	54952	Y
AAEL010434-PA	R.DAVAEAGTPSAFK(+57.02)LIFDFIK.E	Carbamidomethylation (DHKE X@N-term)	2	1099.0808	0.3	32.92	1	2.8135E5	20	62.78	PI21-25168-C1.raw	79419	Y
AAEL010434-PA	K.IVHDDNQSTKTMEHTFGQDMTGVALR.F		4	733.5991	0.8	32.92	1	9.7253E5	26	33.26	PI21-25168-C1.raw	37573	Y
AAEL010434-PA, AAEL006126-PA	L.PFFTGYK.G		2	430.2213	0.7	32.37	0	0	7	58.14	PI21-25168-C1.raw	73106	N
AAEL010434-PA, AAEL006126-PA	E.APFLPFFTGYK.G		2	644.3430	1.1	32.33	1	4.7243E5	11	51.88	PI21-25168-C1.raw	64580	N
AAEL010434-PA	K.ISPVEQYKPLLD.K		2	701.3848	-0.1	32.33	1	8.5945E5	12	39.29	PI21-25168-C1.raw	46339	Y
AAEL006138-PA, AAEL010434-PA	R.LPAHKPR.N		2	409.7541	1.8	32.31	1	1.5613E3	7	7.30	PI21-25168-C1.raw	3762	N
AAEL010434-PA	K.FLEPKDDHLLF.H		2	687.3616	4.3	32.22	1	9.6868E5	11	42.52	PI21-25168-C1.raw	51215	Y
AAEL010434-PA	K.DYYNDKEPF.K		2	595.7545	1.5	32.12	1	5.0289E6	9	34.38	PI21-25168-C1.raw	39214	Y
AAEL006138-PA, AAEL010434-PA, AAEL006126-PA	K.VGFVTPFDH.Q		2	509.7536	0.6	32.08	1	5.0931E5	9	41.17	PI21-25168-C1.raw	49195	N
AAEL006138-PA, AAEL010434-PA	K.DITDM(+15.99)RPIAEN.P	Oxidation (M)	2	645.8042	1.3	32.05	1	9.0869E5	11	28.84	PI21-25168-C1.raw	30954	N
AAEL010434-PA	K.TME(+57.02)HTFGQ(+.98)DMTGVALR.F	Carbamidomethylation (DHKE X@N-term); Deamidation (NQ)	3	617.9506	0.4	32.01	1	1.3783E7	16	37.10	PI21-25168-C1.raw	42990	Y
AAEL006138-PA, AAEL010434-PA	E.EAEQLEGQLLFK.L		2	702.8725	0.6	31.98	1	2.6886E5	12	40.78	PI21-25168-C1.raw	48594	N
AAEL010434-PA	Y.STNYYNFDKYSK.Y		2	765.3519	3.9	31.83	0	0	12	31.90	PI21-25168-C1.raw	35470	Y
AAEL006138-PA, AAEL010434-PA	G.F(+57.02)PFIYTLK.A	Carbamidomethylation (DHKE X@N-term)	2	543.3054	0.5	31.75	1	4.7455E6	8	48.04	PI21-25168-C1.raw	58941	N
AAEL010434-PA	R.EAVNEGDSVK(+57.02)IQVYIR.S	Carbamidomethylation (DHKE X@N-term)	2	938.9933	1.7	31.74	0	0	16	34.31	PI21-25168-C1.raw	39013	Y
AAEL010434-PA	K.LIFDFIK(+57.02)EK.K	Carbamidomethylation (DHKE X@N-term)	2	605.3485	1.7	31.67	1	1.2354E6	9	41.43	PI21-25168-C1.raw	49519	Y
AAEL010434-PA	A.LADDYDEDSKLALNAK.A		2	890.9320	-1.8	31.46	0	0	16	39.83	PI21-25168-C1.raw	47186	Y
AAEL010434-PA	P.SGLFYHLR.Q		2	496.7697	1.0	31.40	2	1.1195E7	8	29.10	PI21-25168-C1.raw	31285	Y
AAEL010434-PA	L.ADDYDEDSKLALNAK.A		2	834.3915	-0.1	31.34	1	1.0936E6	15	39.83	PI21-25168-C1.raw	46980	Y
AAEL006138-PA, AAEL010434-PA	Y.TVKPDYDFYAQQSHFYNSDFEYK.Y		3	964.7659	1.5	31.30	1	2.3293E6	23	38.82	PI21-25168-C1.raw	45606	N
AAEL010434-PA	R.SLGNLGHPQILSVFEPYLEGTIQ.I		2	1256.6611	2.8	31.25	0	0	23	60.27	PI21-25168-C1.raw	76014	Y
AAEL006138-PA, AAEL010434-PA	Y.AFAYPNKDLEVSFFGGK.L		3	630.6538	2.0	31.23	1	2.0648E6	17	43.60	PI21-25168-C1.raw	52688	N
AAEL010434-PA	I.NFQQFWSLVQK.N		2	712.8718	3.0	31.22	0	0	11	68.23	PI21-25168-C1.raw	86827	Y
AAEL006138-PA, AAEL010434-PA	K.EGYPSFPFFYAF.A		2	736.3323	0.4	31.21	1	1.4813E6	12	71.23	PI21-25168-C1.raw	90547	N
AAEL010434-PA	Y.RAYQNTADVHEVR.C		3	520.2627	1.0	31.21	1	5.3339E5	13	16.36	PI21-25168-C1.raw	12130	Y
AAEL006138-PA, AAEL010434-PA	K.YTSFYYLVSSM.E		2	680.8105	0.6	31.18	1	3.7974E5	11	59.11	PI21-25168-C1.raw	74370	N
AAEL010434-PA	R.A(+57.02)MGYEDIYELAQK.Y	Carbamidomethylation (DHKE X@N-term)	2	794.3704	-1.6	31.13	1	1.1514E6	13	43.02	PI21-25168-C1.raw	52113	Y
AAEL006138-PA, AAEL010434-PA	K.FYQQQDVVLAWPLAT.G		2	889.9601	0.9	31.11	1	5.0877E5	15	60.64	PI21-25168-C1.raw	76389	N
AAEL006138-PA, AAEL010434-PA	G.APSFEETGPK.H		2	531.7591	0.7	31.02	1	3.1087E6	10	31.79	PI21-25168-C1.raw	35342	N
AAEL010434-PA	K.N(+.98)DFVSAVNYPFAYQPYEYHQFNLFYDSQR.T	Deamidation (NQ)	3	1208.5435	-0.6	30.87	1	1.0892E7	29	59.41	PI21-25168-C1.raw	74744	Y
AAEL006138-PA, AAEL010434-PA	K.ANTM(+15.99)SK(+57.02)FNILTR.A	Oxidation (M); Carbamidomethylation (DHKE X@N-term)	3	490.2577	0.6	30.85	1	3.731E6	12	27.19	PI21-25168-C1.raw	28221	N
AAEL006138-PA, AAEL010434-PA	D.FGFEFYAPQYK.S		2	698.8310	-1.8	30.84	0	0	11	45.61	PI21-25168-C1.raw	55661	N
AAEL006138-PA, AAEL010434-PA	R.RGSDN(+.98)QLYFK.F	Deamidation (NQ)	2	614.8019	0.7	30.83	2	1.8244E6	10	24.33	PI21-25168-C1.raw	23737	N
AAEL006138-PA, AAEL010434-PA	K.DLEVSFF.G		1	856.4095	1.1	30.82	1	4.6945E5	7	60.16	PI21-25168-C1.raw	75892	N
AAEL006138-PA, AAEL010434-PA	K.FQPMPMSSKPF.G		2	648.8100	0.9	30.77	1	4.404E6	11	38.73	PI21-25168-C1.raw	45367	N
AAEL006138-PA, AAEL010434-PA	Y.AFAYPNK.D		2	405.7112	0.8	30.76	1	2.8779E6	7	22.24	PI21-25168-C1.raw	20388	N
AAEL010434-PA	Y.SFNHIRDYALENLELSYR.L		3	747.3749	0.3	30.71	0	0	18	40.95	PI21-25168-C1.raw	48871	Y
AAEL006138-PA, AAEL010434-PA	R.HSYSGNYYESNYAQPFVY.S		2	1094.9662	0.3	30.71	1	9.4706E6	18	41.29	PI21-25168-C1.raw	49242	N
AAEL006138-PA, AAEL010434-PA	F.HM(+15.99)SSWPYTGYK.D	Oxidation (M)	2	686.8033	0.2	30.56	1	8.1027E5	11	25.93	PI21-25168-C1.raw	26196	N
AAEL010434-PA	L.VEEIASDLENPSN(+.98)LPK.A	Deamidation (NQ)	2	878.4382	2.6	30.55	1	6.8027E5	16	38.50	PI21-25168-C1.raw	45164	Y
AAEL006138-PA, AAEL010434-PA	D.MTGVALR.F		2	374.2127	0.0	30.49	1	1.1948E6	7	23.60	PI21-25168-C1.raw	22529	N
AAEL010434-PA	K.MPAGHPETEND.D		2	599.2463	1.1	30.48	1	1.5516E5	11	16.33	PI21-25168-C1.raw	12082	Y
AAEL010434-PA	E.IASDLENPSN(+.98)LPK.A	Deamidation (NQ)	2	699.8582	-1.3	30.45	0	0	13	32.08	PI21-25168-C1.raw	35739	Y
AAEL006138-PA, AAEL010434-PA	K.LFNGYFFTAF.D		2	613.7979	0.4	30.44	1	3.2005E5	10	65.12	PI21-25168-C1.raw	82544	N
AAEL010434-PA	K.MPAGHPETENDD.F		2	656.7602	1.7	30.31	1	1.0258E5	12	17.06	PI21-25168-C1.raw	12999	Y
AAEL006138-PA, AAEL010434-PA	K.SEFTFTTAFADSPVD.K		2	817.8668	2.7	30.31	1	5.1651E5	15	54.98	PI21-25168-C1.raw	68738	N
AAEL006138-PA, AAEL010434-PA, AAEL006126-PA	R.Y(+57.02)IAGYQK.K	Carbamidomethylation (DHKE X@N-term)	2	450.2349	0.4	30.29	1	3.9769E6	7	22.14	PI21-25168-C1.raw	20360	N
AAEL006138-PA, AAEL010434-PA	K.EGYPSFPFFYA.F		2	662.7981	0.3	30.21	1	3.6256E4	11	63.25	PI21-25168-C1.raw	79982	N
AAEL006138-PA, AAEL010434-PA	E.AGTPSAFK.L		1	778.4095	0.2	30.15	1	6.646E6	8	33.47	PI21-25168-C1.raw	37533	N
AAEL006138-PA, AAEL010434-PA	Y.KGYNIFYAR.N		2	566.3016	1.3	30.13	1	5.7037E6	9	28.16	PI21-25168-C1.raw	29748	N
AAEL006138-PA, AAEL010434-PA	R.RGSDNQ(+.98)LYFK.F	Deamidation (NQ)	3	410.2048	3.5	30.08	1	2.6448E6	10	24.08	PI21-25168-C1.raw	23355	N
AAEL010434-PA	K.YN(+.98)GRPYDISK.S	Deamidation (NQ)	3	405.2001	0.7	30.06	1	2.8637E7	10	22.84	PI21-25168-C1.raw	21540	Y
AAEL010434-PA	K.IVHDDNQ(+.98)STK.T	Deamidation (NQ)	3	386.5193	0.2	30.05	1	1.2842E4	10	7.47	PI21-25168-C1.raw	4030	Y
AAEL010434-PA	V.IASLAQSIR.Y		2	479.7894	3.7	30.04	0	0	9	53.91	PI21-25168-C1.raw	67383	Y
AAEL010434-PA	K.NDFVSAVNYPFAYQPYEYHQFNLFYDSQR.T		4	906.4149	1.1	29.90	2	1.987E8	29	55.17	PI21-25168-C1.raw	69272	Y
AAEL006138-PA, AAEL010434-PA	Y.PVFSFGR.L		2	405.2195	1.7	29.88	2	2.1532E7	7	33.80	PI21-25168-C1.raw	38271	N
AAEL010434-PA	Y.LVSSM(+15.99)EAFFDIFQK.Q	Oxidation (M)	2	839.4135	0.3	29.87	0	0	14	51.98	PI21-25168-C1.raw	64695	Y
AAEL010434-PA	N.YPFAYQPYEYHQFNLFYDSQR.T		3	926.0867	-0.4	29.82	1	5.2044E5	21	48.67	PI21-25168-C1.raw	60279	Y
AAEL010434-PA	K.FYNYFQYAFYPYFESN(+.98)FFYHGK.S	Deamidation (NQ)	3	981.7679	4.3	29.80	0	0	22	62.73	PI21-25168-C1.raw	79338	Y
AAEL006138-PA, AAEL010434-PA	F.GQDM(+15.99)TGVALR.F	Oxidation (M)	2	532.2639	0.4	29.78	0	0	10	21.98	PI21-25168-C1.raw	19998	N
AAEL010434-PA	K.F(+57.02)EVDASAK.T	Carbamidomethylation (DHKE X@N-term)	2	462.2270	-0.1	29.75	1	2.7722E5	8	25.20	PI21-25168-C1.raw	25037	Y
AAEL010434-PA	D.DHLLFHMSSWPYTGYK.D		3	661.3148	1.6	29.65	1	2.1324E5	16	42.15	PI21-25168-C1.raw	50692	Y
AAEL006138-PA, AAEL010434-PA	R.QN(+.98)FGGFK.K	Deamidation (NQ)	2	399.6931	1.1	29.57	2	7.1832E6	7	28.74	PI21-25168-C1.raw	30818	N
AAEL010434-PA	F.SLRPLPVC(+57.02)HSK.C	Carbamidomethylation	3	431.9085	1.0	29.56	1	3.7114E6	11	17.94	PI21-25168-C1.raw	14204	Y
AAEL010434-PA	R.AMGYEDIYELAQKY.F		2	847.3950	2.9	29.53	0	0	14	49.63	PI21-25168-C1.raw	61387	Y
AAEL010434-PA	F.KLIFDFIK.E		2	512.3158	0.6	29.42	1	1.546E7	8	41.13	PI21-25168-C1.raw	48975	Y
AAEL006138-PA, AAEL010434-PA	K.QWVPQGQLR.G		2	556.3049	1.6	29.21	1	2.7076E7	9	29.39	PI21-25168-C1.raw	31589	N
AAEL006138-PA, AAEL010434-PA	A.YKMDQYR.L		2	502.2369	0.0	29.17	1	7.9827E4	7	17.99	PI21-25168-C1.raw	14397	N
AAEL010434-PA	R.MAEFTHH(+57.02)DPSR.Y	Carbamidomethylation (DHKE X@N-term)	3	462.2069	0.0	29.14	1	1.0126E7	11	16.40	PI21-25168-C1.raw	12236	Y
AAEL006138-PA, AAEL010434-PA	R.GSDN(+.98)QLYFK.F	Deamidation (NQ)	2	536.7513	0.7	29.01	1	7.229E5	9	29.71	PI21-25168-C1.raw	32229	N
AAEL006138-PA, AAEL010434-PA, AAEL006126-PA	V.TPFDHQR.Y		2	450.7200	0.7	28.97	1	4.9633E7	7	32.35	PI21-25168-C1.raw	36079	N
AAEL010434-PA	D.YSTNYYNFDKYSK.Y		2	846.8817	1.3	28.87	1	3.7458E5	13	32.00	PI21-25168-C1.raw	35578	Y
AAEL006138-PA, AAEL010434-PA	R.MVDAK(+57.02)VGFVTPFDHQR.Y	Carbamidomethylation (DHKE X@N-term)	4	476.7429	0.7	28.81	1	2.007E7	16	34.02	PI21-25168-C1.raw	38395	N
AAEL006138-PA, AAEL010434-PA, AAEL006126-PA	K.AFNYAYQQKAK.Q		2	666.3411	0.5	28.58	1	1.2277E5	11	21.06	PI21-25168-C1.raw	18697	N
AAEL010434-PA	K.LVEEIASDLENPSN(+.98)LPK(+57.02)ANTMSK.F	Deamidation (NQ); Carbamidomethylation (DHKE X@N-term)	3	853.4271	0.5	28.55	1	2.4328E6	23	41.37	PI21-25168-C1.raw	49342	Y
AAEL010434-PA	N.TADVHEVR.C		2	463.7385	0.8	28.49	1	2.3885E6	8	18.97	PI21-25168-C1.raw	15696	Y
AAEL010434-PA	D.IYELAQK.Y		2	432.7457	1.9	28.46	1	8.5833E4	7	23.75	PI21-25168-C1.raw	22818	Y
AAEL010434-PA	Y.DEDSKLALNAK.A		2	602.3149	0.9	28.41	0	0	11	22.20	PI21-25168-C1.raw	20330	Y
AAEL006138-PA, AAEL010434-PA	K.YKNGFE(+57.02)EYEQFAALAR.R	Carbamidomethylation (DHKE X@N-term)	3	664.9869	0.7	28.30	0	0	16	42.10	PI21-25168-C1.raw	50577	N
AAEL010434-PA	R.GYE(+57.02)AATVIASLAQSIR.Y	Carbamidomethylation (DHKE X@N-term)	2	853.9587	1.8	28.30	1	4.3029E5	16	54.28	PI21-25168-C1.raw	67900	Y
AAEL010434-PA	K.DDHLLFHMSSWPYTGYKDITDMRPIAENPNAK.I		4	941.4480	0.6	28.29	1	5.0419E7	32	46.28	PI21-25168-C1.raw	56520	Y
AAEL006138-PA, AAEL010434-PA	D.NLVIYYPSLAR.S		2	654.8696	0.7	28.09	1	4.2896E5	11	43.13	PI21-25168-C1.raw	52082	N
AAEL010434-PA	K.LLNIDAEEAE(+57.02)Q(+.98)LEGQLLFK.L	Carbamidomethylation (DHKE X@N-term); Deamidation (NQ)	3	744.3831	-4.2	27.94	0	0	19	75.83	PI21-25168-C1.raw	96691	Y
AAEL006138-PA, AAEL010434-PA	Y.QQQDVVLAWPLATGFPFIYTLK.A		3	845.7943	1.6	27.84	1	4.914E5	22	67.89	PI21-25168-C1.raw	86483	N
AAEL010434-PA	R.YPSGLFYH.L		2	492.2349	0.5	27.81	1	1.2068E6	8	35.60	PI21-25168-C1.raw	40786	Y
AAEL010434-PA	K.IIEHKIVPWFAHQLR.E		4	472.5241	-0.4	27.79	0	0	15	32.53	PI21-25168-C1.raw	36276	Y
AAEL010434-PA	R.HLFENLEDGYAFD(+57.02)VTK.F	Carbamidomethylation (DHKE X@N-term)	3	652.3113	0.6	27.78	1	8.3361E5	16	42.87	PI21-25168-C1.raw	52004	Y
AAEL010434-PA	K.FLFGDNYIEVFPN(+.98)NGGIPFVK.Y	Deamidation (NQ)	3	796.7366	1.8	27.77	1	1.0839E6	21	62.53	PI21-25168-C1.raw	79333	Y
AAEL006138-PA, AAEL010434-PA, AAEL006126-PA	R.C(+57.02)AAVH(+57.02)LLM(+15.99)R.T	Carbamidomethylation; Carbamidomethylation (DHKE X@N-term); Oxidation (M)	2	572.2925	1.5	27.77	1	2.5661E5	9	24.30	PI21-25168-C1.raw	23631	N
AAEL006138-PA, AAEL010434-PA	R.C(+57.02)AAVHLL.M	Carbamidomethylation	2	392.2133	1.5	27.76	1	7.8522E5	7	30.47	PI21-25168-C1.raw	33322	N
AAEL010434-PA	R.DYALENLE(+57.02)LSYR.L	Carbamidomethylation (DHKE X@N-term)	2	771.8757	0.5	27.71	0	0	12	45.54	PI21-25168-C1.raw	55555	Y
AAEL006138-PA, AAEL010434-PA	V.IYYPSLAR.S		2	491.7719	1.0	27.68	1	7.9406E5	8	41.89	PI21-25168-C1.raw	50288	N
AAEL010434-PA	K.LVEEIASDLENPSN(+.98)LPKANTMSK.F	Deamidation (NQ)	3	834.4200	0.6	27.67	1	3.508E6	23	41.55	PI21-25168-C1.raw	49691	Y
AAEL010434-PA	A.DYSTNYYNFDK.Y		2	715.3005	2.1	27.65	1	9.2411E4	11	34.95	PI21-25168-C1.raw	39869	Y
AAEL006138-PA, AAEL010434-PA, AAEL006126-PA	F.VTPFDHQR.Y		2	500.2543	0.8	27.62	1	4.7604E7	8	32.35	PI21-25168-C1.raw	36065	N
AAEL006138-PA, AAEL010434-PA	K.LFNGYFFTAFD.N		2	671.3119	1.2	27.58	1	1.4201E5	11	64.64	PI21-25168-C1.raw	81771	N
AAEL010434-PA	K.YDFDLINFQQFWS.L		2	861.8942	0.8	27.57	1	2.063E4	13	71.42	PI21-25168-C1.raw	90958	Y
AAEL010434-PA	K.NDFVSAVNYPFAYQPYEYHQFNLF.Y		3	991.7901	1.3	27.49	1	1.5262E6	24	61.38	PI21-25168-C1.raw	77438	Y
AAEL006138-PA, AAEL010434-PA, AAEL006126-PA	K.K(+57.02)YYEAYK.M	Carbamidomethylation (DHKE X@N-term)	2	511.2534	0.7	27.38	1	2.0297E5	7	16.10	PI21-25168-C1.raw	11781	N
AAEL006138-PA, AAEL010434-PA	K.FYQQQDVVLAWPLATGFPF.I		2	1114.0652	0.4	27.36	1	9.1271E6	19	75.74	PI21-25168-C1.raw	97269	N
AAEL010434-PA	R.H(+57.02)SYSGNYYESNYAQPFVYSPGSQR.R	Carbamidomethylation (DHKE X@N-term)	3	953.4221	2.7	27.36	1	2.0615E5	24	37.22	PI21-25168-C1.raw	43353	Y
AAEL006138-PA, AAEL010434-PA	R.L(+57.02)HYGEIASN(+.98)DHR.Y	Carbamidomethylation (DHKE X@N-term); Deamidation (NQ)	3	490.5638	0.1	27.28	1	1.5254E5	12	20.85	PI21-25168-C1.raw	18247	N
AAEL006138-PA, AAEL010434-PA	K.THPQVYK.M		2	436.7349	0.0	27.25	1	4.6523E6	7	8.09	PI21-25168-C1.raw	6254	N
AAEL010434-PA	A.SNDHRYPSGLFYHLR.Q		3	621.3091	1.9	27.00	1	4.1073E5	15	33.02	PI21-25168-C1.raw	36995	Y
AAEL010434-PA	K.L(+57.02)IFDFIK.E	Carbamidomethylation (DHKE X@N-term)	2	476.7791	0.8	26.87	1	1.2974E6	7	51.82	PI21-25168-C1.raw	64425	Y
AAEL010434-PA	N.DYSTYFPYFFK.Y		2	739.3376	0.3	26.85	1	1.9655E4	11	56.51	PI21-25168-C1.raw	70917	Y
AAEL010434-PA	R.QVAQFSDK.K		2	461.7357	1.4	26.70	1	4.0871E5	8	21.40	PI21-25168-C1.raw	19126	Y
AAEL006138-PA, AAEL010434-PA	K.YFDVHC(+57.02)F.E	Carbamidomethylation	2	494.2034	-3.4	26.63	1	9.6927E5	7	24.02	PI21-25168-C1.raw	23206	N
AAEL010434-PA	H.L(+57.02)FE(+57.02)NLEDGYAFDVTK.F	Carbamidomethylation (DHKE X@N-term)	2	937.9459	2.1	26.61	0	0	15	52.86	PI21-25168-C1.raw	65927	Y
AAEL010434-PA	R.MAEFTHHD.P		2	494.2035	0.9	26.59	1	1.7188E5	8	17.00	PI21-25168-C1.raw	12900	Y
AAEL006138-PA, AAEL010434-PA	K.DITDMRPIAEN.P		2	637.8051	-1.2	26.50	1	2.7791E6	11	36.34	PI21-25168-C1.raw	41598	N
AAEL006138-PA, AAEL010434-PA	K.DITDM(+15.99)RPIAENPN(+.98)AK.I	Oxidation (M); Deamidation (NQ)	2	851.4093	0.1	26.39	1	7.9461E6	15	26.96	PI21-25168-C1.raw	27677	N
AAEL010434-PA	N.DHRYPSGLFYHLR.Q		4	415.9646	1.4	26.35	1	1.5571E6	13	29.37	PI21-25168-C1.raw	31708	Y
AAEL006138-PA, AAEL010434-PA	K.DIPFSGK.Q		2	382.2030	0.3	26.27	1	1.9671E8	7	29.23	PI21-25168-C1.raw	31298	N
AAEL006126-PA	| transcript=AAEL006126-RA | gene=AAEL006126 | organism=Aedes_aegypti_LVP_AGWG | gene_product=unspecified product | transcript_product=unspecified product | location=AaegL5_3:68084662-68091060(+) | protein_length=2087 | sequence_SO=chromoso...	242064	63	207	226	416.5	945	3.1606E+10	3
Protein Accessions	Peptide	PTM	z	m/z	ppm	-10lgP	# Features	Area	Length	RT	Source File	Scan	Unique
AAEL006126-PA	K.QFQMC(+57.02)FSATNEFPNVPK.L	Carbamidomethylation	2	1022.9668	0.4	84.98	2	2.0143E7	17	45.41	PI21-25168-C1.raw	55203	Y
AAEL006126-PA	K.YAVELYTNDNGGEQPLFR.C		2	1043.4980	0.6	83.19	2	3.6874E7	18	43.68	PI21-25168-C1.raw	52727	Y
AAEL006126-PA	K.FLNPEDFSFQYSSSYIR.D		2	1050.4888	-0.3	83.19	18	7.2788E8	17	51.90	PI21-25168-C1.raw	65331	Y
AAEL006126-PA	K.YAVELYTNDN(+.98)GGEQPLFR.C	Deamidation (NQ)	2	1043.9900	0.5	82.51	2	1.2704E7	18	45.55	PI21-25168-C1.raw	55712	Y
AAEL006126-PA	R.TM(+15.99)NYQDIYEVAQK.Y	Oxidation (M)	2	809.8741	-0.5	80.14	5	2.3278E8	13	33.15	PI21-25168-C1.raw	36923	Y
AAEL006126-PA	K.QKAEYVFTTAYADSPVDEK.S		2	1081.5184	0.4	78.46	3	1.1802E8	19	34.67	PI21-25168-C1.raw	39358	Y
AAEL006126-PA	R.C(+57.02)YALPGNELEINIR.N	Carbamidomethylation	2	831.4208	1.7	77.51	1	1.5631E7	14	43.76	PI21-25168-C1.raw	52824	Y
AAEL006126-PA	K.YDQDFFNFEQFYDFYK.Q		2	1108.4688	0.9	77.40	5	1.7546E8	16	62.74	PI21-25168-C1.raw	79354	Y
AAEL006138-PA, AAEL010434-PA, AAEL006126-PA	K.VFVDLVYSYNMPSDK.K		2	888.9293	0.1	77.13	1	4.5383E6	15	47.06	PI21-25168-C1.raw	57751	N
AAEL006126-PA	R.C(+57.02)LGNLGHPEILNVFEPYLEGK.Y	Carbamidomethylation	2	1200.1077	0.8	76.30	2	2.8157E7	21	53.01	PI21-25168-C1.raw	66046	Y
AAEL006126-PA	K.AEYVFTTAYADSPVDEK.S		2	953.4416	0.4	74.90	2	1.2413E8	17	39.92	PI21-25168-C1.raw	48576	Y
AAEL006126-PA	R.SAYN(+.98)YYPVYSFGR.F	Deamidation (NQ)	2	794.3608	1.9	74.41	1	6.0138E6	13	42.42	PI21-25168-C1.raw	50983	Y
AAEL006126-PA	K.SFEHTFGQDM(+15.99)TGFGLR.F	Oxidation (M)	2	923.4161	1.4	74.13	7	4.262E8	16	35.95	PI21-25168-C1.raw	41230	Y
AAEL006126-PA	K.TMTALPDLEDQWTGTFTR.A		2	1041.9954	1.6	73.82	1	1.3865E6	18	51.56	PI21-25168-C1.raw	64041	Y
AAEL006138-PA, AAEL010434-PA, AAEL006126-PA	K.VFVDLVYSYNM(+15.99)PSDK.K	Oxidation (M)	2	896.9275	0.9	72.80	1	1.4592E6	15	43.89	PI21-25168-C1.raw	53154	N
AAEL006126-PA	R.MAEYTYYDPSR.Y		2	698.2986	0.9	71.64	4	5.9903E8	11	31.07	PI21-25168-C1.raw	33887	Y
AAEL006126-PA	K.VYQNIGDIHQIR.C		2	728.3890	0.4	71.41	2	1.454E9	12	28.38	PI21-25168-C1.raw	30052	Y
AAEL006126-PA	R.DYAFENQEM(+15.99)SYR.M	Oxidation (M)	2	784.8198	0.1	71.36	4	6.5308E7	12	31.53	PI21-25168-C1.raw	34691	Y
AAEL006126-PA	R.FKNGFYEDEQISVLGR.S		2	951.4778	4.9	71.30	2	5.1615E6	16	37.98	PI21-25168-C1.raw	44430	Y
AAEL006126-PA	K.KDQLFFHLSSWPYTGYK.D		2	1059.0288	0.6	71.28	3	4.7553E8	17	43.32	PI21-25168-C1.raw	52228	Y
AAEL006126-PA	R.TMNYQDIYEVAQK.Y		2	801.8778	1.0	70.37	4	8.6298E8	13	38.61	PI21-25168-C1.raw	45351	Y
AAEL006126-PA	R.YFATVHSDLSFFDR.F		2	852.9049	0.6	70.34	8	2.4955E8	14	42.37	PI21-25168-C1.raw	50843	Y
AAEL006126-PA	R.DALAEAGTPPAFK.V		2	644.3327	0.2	70.12	4	9.6401E8	13	35.15	PI21-25168-C1.raw	40272	Y
AAEL006126-PA	R.DYAFENQEMSYR.M		2	776.8218	-0.6	69.91	2	3.0194E8	12	36.45	PI21-25168-C1.raw	42228	Y
AAEL006126-PA	K.NGFYEDEQISVLGR.S		2	813.8923	1.0	69.87	2	1.0669E8	14	41.07	PI21-25168-C1.raw	48979	Y
AAEL006126-PA	R.NSDVGVFDFGVTFEGKK.Q		2	923.4543	-0.1	69.78	2	1.3678E8	17	43.97	PI21-25168-C1.raw	53159	Y
AAEL006126-PA	K.SALESAAESYDYDYYNEFAENAK.A		2	1325.5598	0.8	69.51	6	5.9175E8	23	46.24	PI21-25168-C1.raw	57736	Y
AAEL006126-PA	R.SAYNYYPVYSFGR.F		2	793.8678	0.6	69.36	7	9.657E8	13	41.37	PI21-25168-C1.raw	49940	Y
AAEL006126-PA	K.TPTVFKFETEAK.V		2	699.3702	1.5	69.24	3	5.5775E8	12	30.47	PI21-25168-C1.raw	33203	Y
AAEL006126-PA	K.SFEHTFGQDMTGFGLR.F		2	915.4180	0.7	69.23	6	1.1518E9	16	41.14	PI21-25168-C1.raw	49217	Y
AAEL006126-PA	K.VENYPIYNYYYR.Y		2	828.8890	0.9	68.95	1	2.3631E8	12	39.29	PI21-25168-C1.raw	45977	Y
AAEL006126-PA	K.N(+.98)GFYEDEQISVLGR.S	Deamidation (NQ)	2	814.3837	0.1	68.73	4	2.5953E7	14	47.17	PI21-25168-C1.raw	57762	Y
AAEL006126-PA	R.QASYFDQYFFK.F		2	722.3336	1.4	67.90	1	1.6954E8	11	46.05	PI21-25168-C1.raw	56052	Y
AAEL006126-PA	K.FYQQEEASLAFPLATGFPFVYTLK.T		3	923.1418	3.3	67.62	8	4.2591E8	24	66.38	PI21-25168-C1.raw	84351	Y
AAEL006126-PA	R.GYEAAGVFSTLVN(+.98)SIR.Y	Deamidation (NQ)	2	842.9314	0.9	66.35	3	6.4486E6	16	47.90	PI21-25168-C1.raw	58866	Y
AAEL006126-PA	R.GYEAAGVFSTLVNSIR.Y		3	561.9612	-0.5	65.89	3	2.7456E8	16	53.87	PI21-25168-C1.raw	67323	Y
AAEL006126-PA	Y.YQSNYFFGM(+15.99)PYQGK.Q	Oxidation (M)	2	873.3853	0.3	65.86	1	3.691E6	14	37.69	PI21-25168-C1.raw	43908	Y
AAEL006126-PA	K.YYEAYKLDQYR.L		2	756.3627	1.1	65.78	1	1.1947E6	11	29.50	PI21-25168-C1.raw	31891	Y
AAEL006126-PA	R.NSDVGVFDFGVTFEGK.K		2	859.4080	1.1	65.70	4	4.3627E7	16	51.32	PI21-25168-C1.raw	64523	Y
AAEL006126-PA	R.LAMVVAFDK.L		2	497.2759	0.8	65.62	3	5.0556E8	9	38.36	PI21-25168-C1.raw	44776	Y
AAEL006126-PA	K.DAPQAPFLPFFTGYK.G		2	849.9297	-0.2	65.36	5	6.4252E8	15	58.13	PI21-25168-C1.raw	72890	Y
AAEL006126-PA	K.NFDSASQNLTYK.F		2	694.3287	1.0	65.31	1	6.4897E6	12	28.78	PI21-25168-C1.raw	30628	Y
AAEL006126-PA	K.SNTLSKFNIVSR.I		2	683.3778	-0.1	65.27	2	1.0901E7	12	29.62	PI21-25168-C1.raw	32077	Y
AAEL006126-PA	R.M(+15.99)AEYTYYDPSR.Y	Oxidation (M)	2	706.2961	1.1	65.26	4	2.5872E8	11	28.89	PI21-25168-C1.raw	30647	Y
AAEL006126-PA	R.SASDPAAQLYK.S		2	575.7905	0.0	65.03	1	1.1528E8	11	27.06	PI21-25168-C1.raw	27914	Y
AAEL006126-PA	K.SHGPQSDYYQK.F		2	655.2939	-0.2	64.98	3	2.2382E8	11	14.88	PI21-25168-C1.raw	9901	Y
AAEL006126-PA	K.DQLFFHLSSWPYTGYK.D		2	994.9847	4.1	64.68	2	4.95E7	16	50.79	PI21-25168-C1.raw	62895	Y
AAEL006126-PA	R.MYYGQIAADDHVMPNGMFFQLR.N		2	1302.5940	-1.0	64.64	2	3.8576E8	22	49.46	PI21-25168-C1.raw	61241	Y
AAEL006126-PA	K.LNFLNALNQNEDADLK.W		2	916.4637	0.9	64.62	1	1.0748E7	16	46.09	PI21-25168-C1.raw	56203	Y
AAEL006126-PA	R.LVQEAVDELQNPSTLPK.S		2	941.0028	1.1	64.52	7	2.3792E9	17	40.58	PI21-25168-C1.raw	48298	Y
AAEL006126-PA	K.QFQM(+15.99)C(+57.02)FSATNEFPNVPK.L	Oxidation (M); Carbamidomethylation	2	1030.9644	0.5	64.49	2	4.1571E6	17	39.97	PI21-25168-C1.raw	47273	Y
AAEL006126-PA	L.SLNFETDEYEIELSPLEPK.K		2	1127.0448	0.7	62.20	1	3.078E6	19	51.69	PI21-25168-C1.raw	64205	Y
AAEL006126-PA	K.VENYPIYN(+.98)YYYR.Y	Deamidation (NQ)	2	829.3815	1.5	62.14	1	8.119E5	12	38.54	PI21-25168-C1.raw	45226	Y
AAEL006126-PA	K.GFYVEQTVPNHEVNILK.A		2	994.0186	0.8	61.66	1	1.5472E5	17	37.30	PI21-25168-C1.raw	43474	Y
AAEL006126-PA	N.LGHPEILNVFEPYLEGK.Y		2	978.0198	2.6	61.63	1	1.6696E6	17	49.67	PI21-25168-C1.raw	61450	Y
AAEL006126-PA	Y.YQSNYFFGMPYQGK.Q		2	865.3883	0.8	61.46	1	1.3983E7	14	43.39	PI21-25168-C1.raw	52302	Y
AAEL006126-PA	K.SPDYVFGYVK.Q		2	587.7929	0.6	61.30	0	0	10	37.94	PI21-25168-C1.raw	44355	Y
AAEL006126-PA	K.C(+57.02)QGGAQVSIK.G	Carbamidomethylation	2	524.2662	0.0	61.18	1	3.0755E7	10	18.54	PI21-25168-C1.raw	15204	Y
AAEL006126-PA	R.FKN(+.98)GFYEDEQISVLGR.S	Deamidation (NQ)	2	951.9660	0.8	61.02	3	3.4417E7	16	39.45	PI21-25168-C1.raw	46635	Y
AAEL006126-PA	R.LAM(+15.99)VVAFDK.L	Oxidation (M)	2	505.2733	0.7	60.34	7	3.3719E8	9	31.65	PI21-25168-C1.raw	35060	Y
AAEL006126-PA	R.EVFYGNVIYER.D		2	694.8462	0.5	60.22	3	1.9009E8	11	38.36	PI21-25168-C1.raw	46487	Y
AAEL006126-PA	R.EEGQYFFQVVK.T		2	687.3411	1.0	60.07	1	3.8292E6	11	41.50	PI21-25168-C1.raw	49609	Y
AAEL006126-PA	K.EGDFDQDFQDSDVK.H		2	822.8387	2.6	59.75	4	1.083E8	14	34.55	PI21-25168-C1.raw	39259	Y
AAEL006126-PA	R.T(+57.02)MN(+.98)YQDIYEVAQK.Y	Carbamidomethylation (DHKE X@N-term); Deamidation (NQ)	2	830.8809	1.4	59.35	2	1.8411E6	13	40.76	PI21-25168-C1.raw	48588	Y
AAEL006126-PA	K.VYIN(+.98)GKPQQIHDK.Y	Deamidation (NQ)	2	770.9100	0.7	59.29	2	9.2969E7	13	19.80	PI21-25168-C1.raw	16736	Y
AAEL006126-PA	K.YFVSQQER.K		2	528.7591	0.1	59.13	2	7.0533E8	8	22.05	PI21-25168-C1.raw	19914	Y
AAEL006126-PA	K.EGDFDQDFQDSDVKHPK.G		2	1003.9408	0.9	59.13	2	1.2086E8	17	25.99	PI21-25168-C1.raw	26361	Y
AAEL006126-PA	K.SALESAAESYDYDYYN(+.98)EFAENAK.A	Deamidation (NQ)	2	1326.0547	3.0	59.11	1	6.7806E5	23	43.19	PI21-25168-C1.raw	52180	Y
AAEL006126-PA	R.FATYAYR.G		2	446.2216	0.0	58.89	1	2.1643E8	7	25.87	PI21-25168-C1.raw	26127	Y
AAEL006126-PA	K.VYINGKPQQIHDK.Y		2	770.4181	0.8	58.24	1	3.6072E5	13	18.04	PI21-25168-C1.raw	14495	Y
AAEL006126-PA	K.TM(+15.99)TALPDLEDQWTGTFTR.A	Oxidation (M)	2	1049.9926	1.3	58.18	0	0	18	48.83	PI21-25168-C1.raw	60262	Y
AAEL006126-PA	K.LVENYPHLAR.S		2	606.3308	1.0	58.16	2	5.3433E7	10	26.08	PI21-25168-C1.raw	26337	Y
AAEL006126-PA	K.QNDYNIDIIPNGADLPK.V		2	950.4756	-0.4	57.83	1	1.0052E8	17	45.14	PI21-25168-C1.raw	54807	Y
AAEL006126-PA	R.EAEELEGQFLVK.L		1	1391.7062	0.6	57.77	22	9.9906E8	12	38.07	PI21-25168-C1.raw	44655	Y
AAEL006126-PA	D.APQAPFLPFFTGYK.G		2	792.4174	1.1	57.63	1	1.4043E6	14	53.35	PI21-25168-C1.raw	66506	Y
AAEL006126-PA	K.YSSSYYLFSSMEAFFDLVDK.Q		2	1200.0427	-0.3	57.27	5	3.7255E6	20	74.34	PI21-25168-C1.raw	94373	Y
AAEL006126-PA	R.HGYSGYYNEANYAQPIVFSAASHR.R		3	901.4182	0.7	57.26	1	8.5816E7	24	36.07	PI21-25168-C1.raw	41286	Y
AAEL006126-PA	K.FFNFFQQFAYPYYESNYFYK.G		2	1357.1084	0.8	57.25	2	6.9359E7	20	63.96	PI21-25168-C1.raw	80716	Y
AAEL006138-PA, AAEL010434-PA, AAEL006126-PA	K.VGFVTPFDHQR.Y		1	1302.6597	0.6	56.68	7	1.5887E10	11	32.37	PI21-25168-C1.raw	36204	N
AAEL006126-PA	Y.VFTTAYADSPVDEK.S		2	771.8704	0.9	56.62	1	2.9519E5	14	32.14	PI21-25168-C1.raw	35871	Y
AAEL006126-PA	R.MYYGQIAADDHVMPNGM(+15.99)FFQLR.N	Oxidation (M)	2	1310.5940	1.0	56.06	4	4.8734E8	22	46.54	PI21-25168-C1.raw	56915	Y
AAEL006126-PA	K.TGFEFGAWEPNR.Q		2	705.8278	3.3	55.19	1	4.1432E6	12	42.99	PI21-25168-C1.raw	51799	Y
AAEL006138-PA, AAEL010434-PA, AAEL006126-PA	K.AFNYAYQQK.A		2	566.7752	0.8	55.04	2	5.6074E8	9	25.37	PI21-25168-C1.raw	25281	N
AAEL006126-PA	R.TMN(+.98)YQDIYEVAQK.Y	Deamidation (NQ)	2	802.3702	1.5	54.58	1	3.0482E6	13	39.32	PI21-25168-C1.raw	46553	Y
AAEL006126-PA	K.SNTLSK(+57.02)FNIVSR.I	Carbamidomethylation (DHKE X@N-term)	2	711.8885	-0.1	54.31	1	3.185E5	12	29.48	PI21-25168-C1.raw	31861	Y
AAEL006126-PA	R.MYYGQIAADDHVMPN(+.98)GMFFQLR.N	Deamidation (NQ)	2	1303.0928	4.3	53.00	3	1.0966E8	22	50.79	PI21-25168-C1.raw	63056	Y
AAEL006126-PA	R.AAVKSALESAAESYDYDYYNEFAENAK.A		3	1007.1215	0.7	52.95	1	2.0932E6	27	44.85	PI21-25168-C1.raw	54456	Y
AAEL006126-PA	R.M(+15.99)YYGQIAADDHVMPNGM(+15.99)FFQLR.N	Oxidation (M)	3	879.3967	1.0	52.84	1	4.6522E7	22	44.85	PI21-25168-C1.raw	54178	Y
AAEL006126-PA	K.QHDFYSAFFYPFATQPY.E		2	1064.9768	1.2	52.71	1	1.1941E5	17	59.90	PI21-25168-C1.raw	75509	Y
AAEL006126-PA	K.KYSSSYYLFSSMEAFFDLVDK.Q		3	843.0646	2.1	52.68	1	3.9458E5	21	64.65	PI21-25168-C1.raw	81983	Y
AAEL006126-PA	K.FSAHYKEGDFDQDFQDSDVK.H		2	1189.5137	-0.3	52.24	1	1.7792E7	20	31.14	PI21-25168-C1.raw	34460	Y
AAEL006126-PA	K.LHQTDMYR.H		2	532.2531	-0.1	52.23	2	3.693E7	8	16.47	PI21-25168-C1.raw	12673	Y
AAEL006126-PA	K.YSSSYYLFSSMEAFFDLVDKQC(+57.02)DR.S	Carbamidomethylation	2	1479.6570	3.6	52.21	0	0	24	65.66	PI21-25168-C1.raw	83351	Y
AAEL006126-PA	F.PLATGFPFVYTLK.T		2	727.4084	0.5	52.15	1	3.4548E5	13	64.96	PI21-25168-C1.raw	82344	Y
AAEL006126-PA	R.NNFGGYKK.Y		2	464.2382	0.8	51.78	1	6.0749E5	8	12.88	PI21-25168-C1.raw	7451	Y
AAEL006126-PA	R.SGPSNEM(+15.99)YFK.V	Oxidation (M)	2	588.2563	1.4	51.66	3	6.9034E7	10	25.54	PI21-25168-C1.raw	25758	Y
AAEL006126-PA	K.A(+57.02)AVKFLNPEDFSFQYSSSYIR.D	Carbamidomethylation (DHKE X@N-term)	3	842.7487	0.6	51.66	1	1.9045E6	21	48.10	PI21-25168-C1.raw	59162	Y
AAEL006126-PA	K.QNDYNIDIIPN(+.98)GADLPK.V	Deamidation (NQ)	2	950.9685	0.6	51.57	1	5.0417E7	17	46.20	PI21-25168-C1.raw	56760	Y
AAEL006126-PA	V.QEAVDELQNPSTLPK.S		2	834.9268	1.4	51.48	0	0	15	39.68	PI21-25168-C1.raw	46961	Y
AAEL006126-PA	R.C(+57.02)AAVHMLMR.A	Carbamidomethylation	3	363.5107	1.3	51.35	1	6.3473E7	9	25.33	PI21-25168-C1.raw	25255	Y
AAEL006126-PA	R.VHQKPTGHPENENDDFIYWPK.L		3	851.0719	0.5	51.32	2	2.7448E8	21	29.20	PI21-25168-C1.raw	31294	Y
AAEL006126-PA	Y.PFATQPYEYHQFNVYYDAQR.T		2	1269.0825	2.3	51.28	0	0	20	53.80	PI21-25168-C1.raw	67243	Y
AAEL006126-PA	R.FLFFFSGSPYYQSNY.F		2	933.9232	1.0	51.14	1	2.1165E7	15	65.44	PI21-25168-C1.raw	82793	Y
AAEL006126-PA	A.SLAFPLATGFPFVYTLK.T		2	936.5204	1.6	51.00	1	4.8745E5	17	62.78	PI21-25168-C1.raw	79279	Y
AAEL006126-PA	K.YFVSQQERK.E		2	592.8070	0.8	50.93	1	1.3729E6	9	16.92	PI21-25168-C1.raw	12760	Y
AAEL006126-PA	R.SILYKVYQNIGDIHQIR.C		3	687.3818	1.1	50.46	1	3.3901E6	17	39.26	PI21-25168-C1.raw	46300	Y
AAEL006126-PA	K.YQVSDYQR.L		2	529.7485	-0.4	50.39	4	9.527E8	8	22.28	PI21-25168-C1.raw	20446	Y
AAEL006126-PA	R.DALAEAGTPPAFKVIK.E		2	814.4575	1.5	50.28	1	3.2547E5	16	37.55	PI21-25168-C1.raw	43783	Y
AAEL006126-PA	R.FLFFFSGSPYYQSNYF.F		2	1007.4576	1.1	50.10	1	6.8583E5	16	70.32	PI21-25168-C1.raw	89413	Y
AAEL006126-PA	K.DITEMRPIADSPNVR.I		3	571.9584	1.0	50.10	3	1.075E9	15	32.91	PI21-25168-C1.raw	36655	Y
AAEL006126-PA	F.HLSSWPYTGYK.D		2	669.8279	0.6	50.10	1	1.1077E6	11	29.22	PI21-25168-C1.raw	31478	Y
AAEL006126-PA	K.SRFLFFFSGSPYYQSNYFFGMPYQGK.Q		3	1055.8250	0.0	50.08	0	0	26	58.40	PI21-25168-C1.raw	73453	Y
AAEL006126-PA	K.SSDYYYK(+57.02)YYK.Q	Carbamidomethylation (DHKE X@N-term)	2	718.8232	1.7	50.02	1	2.9092E5	10	25.57	PI21-25168-C1.raw	25702	Y
AAEL006126-PA	K.RVDAWIFIR.D		2	588.3384	0.9	49.65	2	5.9517E8	9	41.03	PI21-25168-C1.raw	48981	Y
AAEL006138-PA, AAEL010434-PA, AAEL006126-PA	R.C(+57.02)AAVHMLM(+15.99)R.A	Carbamidomethylation; Oxidation (M)	2	552.7599	1.4	49.51	3	2.1619E7	9	21.66	PI21-25168-C1.raw	19362	Y
AAEL006126-PA	R.M(+15.99)YYGQIAADDHVMPN(+.98)GMFFQLR.N	Oxidation (M); Deamidation (NQ)	3	874.3946	2.7	49.43	2	4.1564E7	22	48.98	PI21-25168-C1.raw	60416	Y
AAEL006126-PA	R.GQYHPSC(+57.02)SISSK.Y	Carbamidomethylation	2	675.8090	0.0	49.27	1	1.2966E7	12	16.40	PI21-25168-C1.raw	12113	Y
AAEL006126-PA	T.PTVFKFETEAK.V		2	648.8462	1.3	49.22	1	8.4354E5	11	30.44	PI21-25168-C1.raw	33353	Y
AAEL006126-PA	R.MYYGQIAADDHVMPNGMFF.Q		2	1103.9744	0.9	49.03	1	5.0085E5	19	53.51	PI21-25168-C1.raw	66843	Y
AAEL006126-PA	R.L(+57.02)AMVVAFDK.L	Carbamidomethylation (DHKE X@N-term)	2	525.7872	1.8	49.01	1	1.0707E5	9	40.45	PI21-25168-C1.raw	48211	Y
AAEL006126-PA	K.AAVKFLNPEDFSFQYSSSYIR.D		3	823.7422	1.4	48.63	1	2.7653E6	21	48.19	PI21-25168-C1.raw	59294	Y
AAEL006126-PA	R.FLFFFSGSPY.Y		2	606.2933	1.9	48.29	1	3.6764E6	10	66.79	PI21-25168-C1.raw	84661	Y
AAEL006126-PA	R.SYFKDDYK.S		1	1065.4888	0.0	48.24	5	7.4054E8	8	21.73	PI21-25168-C1.raw	19641	Y
AAEL006126-PA	K.YFDVHC(+57.02)R.S	Carbamidomethylation	2	498.7218	0.7	48.19	1	4.1955E6	7	21.31	PI21-25168-C1.raw	18996	Y
AAEL006126-PA	R.FLFFFSGSPYYQSNYFFGM(+15.99)PYQGK.Q	Oxidation (M)	3	980.1138	1.6	48.01	2	5.8086E6	24	63.09	PI21-25168-C1.raw	79620	Y
AAEL006126-PA	R.C(+57.02)AAVHM(+15.99)LMR.A	Carbamidomethylation; Oxidation (M)	2	552.7597	1.0	48.00	1	2.4367E6	9	19.68	PI21-25168-C1.raw	16610	Y
AAEL006126-PA	K.GYNIQYAR.N		2	492.7483	-0.4	47.83	2	1.0737E9	8	25.39	PI21-25168-C1.raw	26047	Y
AAEL006126-PA	R.MYYGQIAADDHVMPN.G		2	862.8744	0.5	47.57	1	2.1936E6	15	37.73	PI21-25168-C1.raw	43934	Y
AAEL006138-PA, AAEL010434-PA, AAEL006126-PA	K.KYYEAYK.L		2	482.7422	-0.2	47.43	3	1.4454E8	7	16.19	PI21-25168-C1.raw	11771	N
AAEL006138-PA, AAEL010434-PA, AAEL006126-PA	K.VFVDLVYSYNMPSDKK.N		2	952.9777	0.9	47.39	2	1.1919E7	16	41.26	PI21-25168-C1.raw	49315	N
AAEL006126-PA	D.ALAEAGTPPAFK.V		2	586.8198	1.1	47.36	0	0	12	29.99	PI21-25168-C1.raw	32687	Y
AAEL006126-PA	N.FETDEYEIELSPLEPK.K		2	969.9647	0.1	47.30	1	3.7122E5	16	47.85	PI21-25168-C1.raw	58897	Y
AAEL006126-PA	K.DITEMRPIADSPN.V		2	729.8491	1.2	47.13	1	2.9805E6	13	35.57	PI21-25168-C1.raw	40777	Y
AAEL006126-PA	K.IVPWFSHQLR.E		2	641.8569	0.8	47.10	1	1.6627E8	10	35.23	PI21-25168-C1.raw	40213	Y
AAEL006126-PA	L.VENYPHLAR.S		2	549.7882	0.1	47.00	1	8.3368E6	9	26.06	PI21-25168-C1.raw	26733	Y
AAEL006126-PA	R.EAE(+57.02)ELEGQFLVK.L	Carbamidomethylation (DHKE X@N-term)	2	724.8684	2.0	46.78	1	1.9384E5	12	37.34	PI21-25168-C1.raw	43402	Y
AAEL006126-PA	A.PQAPFLPFFTGYK.G		2	756.8988	1.2	46.65	1	1.1167E6	13	58.15	PI21-25168-C1.raw	73008	Y
AAEL006126-PA	R.C(+57.02)LGN(+.98)LGHPEILNVFEPYLEGK.Y	Carbamidomethylation; Deamidation (NQ)	3	800.7361	1.4	46.54	1	7.24E5	21	56.98	PI21-25168-C1.raw	71514	Y
AAEL006126-PA	N.DDFIYWPK.L		2	542.2615	1.1	46.25	2	2.0144E6	8	46.05	PI21-25168-C1.raw	56297	Y
AAEL006126-PA	R.VDAWIFIR.D		2	510.2878	1.1	46.08	1	1.9272E8	8	48.10	PI21-25168-C1.raw	59224	Y
AAEL006126-PA	S.EEFYYQPAPESFK.D		2	817.8749	3.2	46.02	0	0	13	38.00	PI21-25168-C1.raw	44453	Y
AAEL006126-PA	R.ANPPADMLQR.M		2	556.7802	1.2	45.97	1	8.2293E8	10	27.37	PI21-25168-C1.raw	29492	Y
AAEL006126-PA	K.F(+57.02)YQQEEASLAFPLATGFPFVYTLK.T	Carbamidomethylation (DHKE X@N-term)	2	1412.7159	0.6	45.78	1	5.056E5	24	68.90	PI21-25168-C1.raw	87708	Y
AAEL006126-PA	R.FLFFFSGSPYYQ.S		2	751.8532	0.1	45.71	1	5.5534E4	12	65.65	PI21-25168-C1.raw	83446	Y
AAEL006126-PA	Y.FFGM(+15.99)PYQGK.Q	Oxidation (M)	2	545.7554	0.8	45.48	1	1.5727E7	9	29.14	PI21-25168-C1.raw	31222	Y
AAEL006126-PA	K.FLNPEDFSFQYSSSY.I		2	915.8975	1.1	45.18	1	9.8315E5	15	57.43	PI21-25168-C1.raw	72073	Y
AAEL006126-PA	F.YQQEEASLAFPLATGFPFVYTLK.T		2	1310.6722	1.5	45.02	2	4.4946E5	23	63.62	PI21-25168-C1.raw	80518	Y
AAEL006126-PA	R.TMNYQDIYEVAQKY.F		2	883.4083	-0.4	44.88	0	0	14	44.66	PI21-25168-C1.raw	54312	Y
AAEL006138-PA, AAEL010434-PA, AAEL006126-PA	K.V(+57.02)GFVTPFDHQR.Y	Carbamidomethylation (DHKE X@N-term)	2	680.3444	0.9	44.87	1	5.4304E5	11	33.51	PI21-25168-C1.raw	37727	N
AAEL006126-PA	P.TVFKFETEAK.V		2	600.3201	1.9	44.50	1	6.1287E5	10	30.47	PI21-25168-C1.raw	33408	Y
AAEL006126-PA	K.YSSSYYLFSSM(+15.99)EAFFDLVDK.Q	Oxidation (M)	3	805.6971	1.3	44.38	3	6.297E5	20	62.34	PI21-25168-C1.raw	78815	Y
AAEL006126-PA	R.LAM(+15.99)VVAFDKLVENYPHLAR.S	Oxidation (M)	3	734.7306	1.5	44.22	2	3.7521E7	19	43.18	PI21-25168-C1.raw	52012	Y
AAEL006126-PA	V.PWFSHQLR.E		2	535.7806	0.8	44.02	1	1.6561E8	8	35.34	PI21-25168-C1.raw	40231	Y
AAEL006126-PA	R.MSDAKVGFVTPFDHQR.Y		3	612.3014	-0.5	44.01	0	0	16	31.39	PI21-25168-C1.raw	34752	Y
AAEL006126-PA	K.SSDYYYK.Y		2	463.2008	0.6	43.76	2	6.2806E8	7	19.98	PI21-25168-C1.raw	16503	Y
AAEL006126-PA	K.SEYFDKYYK.S		3	414.8610	0.5	43.69	3	4.5463E8	9	27.42	PI21-25168-C1.raw	28303	Y
AAEL006126-PA	R.DALAEAGTPPAFK(+57.02)VIK.E	Carbamidomethylation (DHKE X@N-term)	2	842.9674	0.4	43.53	1	3.4927E5	16	37.41	PI21-25168-C1.raw	43562	Y
AAEL006126-PA	Y.AFENQEMSYR.M		2	637.7772	0.2	43.45	0	0	10	26.80	PI21-25168-C1.raw	27652	Y
AAEL006126-PA	K.LHQTDM(+15.99)YR.H	Oxidation (M)	2	540.2507	0.3	43.33	2	4.4392E7	8	14.04	PI21-25168-C1.raw	9069	Y
AAEL006126-PA	K.FYQQEEASLAFPLATGFPF.V		2	1082.0259	0.6	43.31	1	1.2189E6	19	70.72	PI21-25168-C1.raw	89914	Y
AAEL006126-PA	R.MYYGQIAADDHVM(+15.99)PNGMFFQLR.N	Oxidation (M)	3	874.0654	1.4	43.18	2	3.0598E8	22	46.82	PI21-25168-C1.raw	57401	Y
AAEL006126-PA	K.TLYDVSVVPPYMIQANK.Q		2	969.5051	-0.6	43.18	0	0	17	48.39	PI21-25168-C1.raw	59645	Y
AAEL006126-PA	I.TEMRPIADSPNVR.I		2	743.3787	1.6	42.90	1	1.1563E7	13	32.91	PI21-25168-C1.raw	36764	Y
AAEL006126-PA	R.LVQEAVDELQNPSTLPKSNTLSK.F		3	837.7823	0.9	42.79	1	4.1617E6	23	37.00	PI21-25168-C1.raw	42912	Y
AAEL006138-PA, AAEL010434-PA, AAEL006126-PA	N.PPADMLQR.M		2	464.2393	-0.2	42.75	4	3.1502E8	8	25.11	PI21-25168-C1.raw	25340	N
AAEL006126-PA	K.IAVAPSLINK.Q		2	513.3212	-0.3	42.70	1	7.2268E6	10	32.69	PI21-25168-C1.raw	36411	Y
AAEL006126-PA	F.FFSGSPYYQSNYFFGMPYQGK.Q		3	839.0410	0.8	42.55	2	7.6966E5	21	52.17	PI21-25168-C1.raw	64861	Y
AAEL006126-PA	K.SSDYYYKYYK.Q		2	690.3120	1.0	42.38	1	5.5015E5	10	25.70	PI21-25168-C1.raw	25886	Y
AAEL006126-PA	K.KLQVNLPFSVDL.S		2	686.8958	0.6	42.08	1	5.8708E5	12	52.38	PI21-25168-C1.raw	65206	Y
AAEL006126-PA	E.ANYAQPIVFSAASHR.R		2	816.4183	0.4	41.93	0	0	15	36.14	PI21-25168-C1.raw	41710	Y
AAEL006126-PA	R.HGYSGYYNEANYAQPIVFSAA.S		2	1161.5269	0.1	41.86	1	6.4079E4	21	44.20	PI21-25168-C1.raw	53684	Y
AAEL006126-PA	R.SGPSN(+.98)EMYFK.V	Deamidation (NQ)	2	580.7503	0.4	41.76	1	3.7707E5	10	29.94	PI21-25168-C1.raw	32617	Y
AAEL006126-PA	R.FADADYKIVAHK.I		2	689.3620	0.5	41.53	0	0	12	24.41	PI21-25168-C1.raw	23858	Y
AAEL006126-PA	K.SFEHTFGQDM(+15.99)TGF.G	Oxidation (M)	2	760.3123	0.9	41.28	1	1.7622E6	13	36.91	PI21-25168-C1.raw	42644	Y
AAEL006126-PA	V.YINGKPQQIHDK.Y		2	720.8834	0.1	41.15	0	0	12	18.09	PI21-25168-C1.raw	14571	Y
AAEL006126-PA	K.TPTVFKFE(+57.02)TEAK.V	Carbamidomethylation (DHKE X@N-term)	2	727.8816	2.3	41.05	0	0	12	30.43	PI21-25168-C1.raw	33341	Y
AAEL006138-PA, AAEL010434-PA, AAEL006126-PA	V.GFVTPFDHQR.Y		2	602.2997	1.4	40.87	1	2.737E8	10	32.35	PI21-25168-C1.raw	36151	N
AAEL006126-PA	K.SFEHTFGQDMTGF.G		2	752.3151	1.3	40.70	1	1.464E7	13	42.62	PI21-25168-C1.raw	51235	Y
AAEL006126-PA	Y.INGKPQQIHDK.Y		2	639.3524	1.2	40.69	1	1.9685E5	11	18.06	PI21-25168-C1.raw	14464	Y
AAEL006126-PA	R.IVHDDDQTTK.S		2	586.2839	1.3	40.68	1	7.0698E4	10	7.61	PI21-25168-C1.raw	4123	Y
AAEL006126-PA	K.QN(+.98)DYNIDIIPNGADLPK.V	Deamidation (NQ)	2	950.9685	0.6	40.62	1	2.0314E6	17	48.29	PI21-25168-C1.raw	59574	Y
AAEL006126-PA	K.QWVPQPQLR.E		2	576.3198	0.2	40.48	1	3.7235E6	9	33.15	PI21-25168-C1.raw	37072	Y
AAEL006126-PA	K.YD(+57.02)QDFFNFEQFYDFYK.Q	Carbamidomethylation (DHKE X@N-term)	2	1136.9757	-2.4	40.28	0	0	16	63.26	PI21-25168-C1.raw	80068	Y
AAEL006126-PA	N.YQDIYEVAQK.Y		2	628.8121	1.0	40.15	1	3.6578E5	10	29.50	PI21-25168-C1.raw	31949	Y
AAEL006138-PA, AAEL010434-PA, AAEL006126-PA	A.KVGFVTPFDHQR.Y		3	477.5895	0.1	40.02	1	1.3111E7	12	27.50	PI21-25168-C1.raw	28669	N
AAEL006126-PA	K.DITEM(+15.99)RPIADSPNVR.I	Oxidation (M)	3	577.2900	1.0	39.81	2	4.7507E8	15	27.95	PI21-25168-C1.raw	29164	Y
AAEL006126-PA	K.LNFLNALNQNEDADLKWELSYGEK.C		2	1412.6965	2.5	39.81	2	5.3084E7	24	51.32	PI21-25168-C1.raw	63777	Y
AAEL006126-PA	R.GYEAAGVFSTLVN.S		2	664.3298	-0.4	39.77	1	1.188E6	13	51.14	PI21-25168-C1.raw	63567	Y
AAEL006126-PA	R.MYYGQIAADDHVMPNGMFFQ(+.98)LR.N	Deamidation (NQ)	2	1303.0900	2.1	39.57	0	0	22	51.91	PI21-25168-C1.raw	64593	Y
AAEL006126-PA	F.AYPYYESNYFYK.G		2	804.3572	1.2	39.51	1	1.4531E6	12	38.50	PI21-25168-C1.raw	45008	Y
AAEL006126-PA	R.FLFFFSGSPYYQSN.Y		2	852.3909	0.3	39.44	1	1.3301E5	14	64.44	PI21-25168-C1.raw	81594	Y
AAEL006126-PA	R.FADADYK.I		2	415.1893	-1.5	39.40	4	7.1726E8	7	21.30	PI21-25168-C1.raw	19014	Y
AAEL006126-PA	R.LAMVVAFDKLVENYPHLAR.S		3	729.3988	1.4	39.36	2	2.4485E7	19	48.61	PI21-25168-C1.raw	60472	Y
AAEL006126-PA	F.ATQPYEYHQFNVYYDAQR.T		3	765.0155	0.5	39.24	1	5.904E6	18	34.62	PI21-25168-C1.raw	39291	Y
AAEL006126-PA	K.G(+57.02)YNIQYAR.N	Carbamidomethylation (DHKE X@N-term)	2	521.2600	1.5	38.84	1	2.2835E5	8	25.83	PI21-25168-C1.raw	26125	Y
AAEL006126-PA	K.FYQQEEASLAFPLATGFPFVY.T		2	1213.0911	-0.1	38.61	1	1.2422E7	21	73.55	PI21-25168-C1.raw	94634	Y
AAEL006126-PA	R.FLFFFSGSPYYQSNYFFGM(+15.99)PY.Q	Oxidation (M)	2	1313.0769	-0.2	38.48	1	2.1234E5	21	74.25	PI21-25168-C1.raw	94502	Y
AAEL006126-PA	K.REVFYGNVIYER.D		2	772.8967	0.4	38.43	0	0	12	32.07	PI21-25168-C1.raw	35717	Y
AAEL006126-PA	R.HGYSGYYNEANYAQPIVF.S		2	1046.9749	1.2	38.30	1	1.3237E7	18	44.44	PI21-25168-C1.raw	53992	Y
AAEL006126-PA	Y.FFGMPYQGK.Q		2	537.7576	0.3	38.29	1	4.8534E7	9	37.05	PI21-25168-C1.raw	42776	Y
AAEL006126-PA	L.AMVVAFDK.L		1	880.4607	1.2	38.20	1	1.7526E6	8	38.41	PI21-25168-C1.raw	44952	Y
AAEL006126-PA	R.MYYGQIAADDHVM(+15.99)PNGM(+15.99)FFQLR.N	Oxidation (M)	2	1318.5928	2.0	38.15	2	6.4544E7	22	43.60	PI21-25168-C1.raw	52753	Y
AAEL006126-PA	K.LLNIDPR.E		2	420.7509	1.1	38.14	4	1.1713E9	7	30.90	PI21-25168-C1.raw	33905	Y
AAEL006126-PA	F.SSMEAFFDLVDK.Q		2	694.8243	0.8	38.02	0	0	12	51.68	PI21-25168-C1.raw	64275	Y
AAEL006138-PA, AAEL010434-PA, AAEL006126-PA	L.SSWPYTGYK.D		2	544.7562	0.3	37.94	1	3.5011E7	9	30.62	PI21-25168-C1.raw	33433	N
AAEL006126-PA	K.VIKEFIEEK.K		3	378.8853	0.7	37.92	2	1.2645E8	9	25.83	PI21-25168-C1.raw	25954	Y
AAEL006126-PA	K.KDQLFFH(+57.02)LSSWPYTGYK.D	Carbamidomethylation (DHKE X@N-term)	3	725.3632	2.0	37.82	1	1.76E6	17	43.02	PI21-25168-C1.raw	51930	Y
AAEL006126-PA	T.KFYQQEEASLAFPLATGFPFVYTLK.T		3	965.8401	3.2	37.69	0	0	25	58.37	PI21-25168-C1.raw	73407	Y
AAEL006138-PA, AAEL010434-PA, AAEL006126-PA	R.AYLVIRPK.S		2	480.3057	0.5	37.58	1	9.114E6	8	24.71	PI21-25168-C1.raw	24235	N
AAEL006126-PA	K.DITEMRPIADSPN(+.98)VR.I	Deamidation (NQ)	3	572.2869	2.0	37.57	1	2.9637E5	15	34.51	PI21-25168-C1.raw	39249	Y
AAEL006126-PA	K.IKFSAHYK.E		2	497.2798	0.8	37.55	2	4.7858E6	8	17.32	PI21-25168-C1.raw	13320	Y
AAEL006126-PA	K.DAPQAPFLPF.F		1	1102.5573	0.5	37.50	2	3.2163E6	10	62.35	PI21-25168-C1.raw	78787	Y
AAEL006126-PA	R.TMNYQDIYEVAQKYFVSQQER.K		3	880.7527	1.4	37.38	1	3.6457E6	21	52.43	PI21-25168-C1.raw	65150	Y
AAEL006126-PA	L.ATGFPFVYTLK.T		2	622.3401	0.7	37.34	1	3.5111E6	11	46.46	PI21-25168-C1.raw	56817	Y
AAEL006126-PA	R.L(+57.02)VQEAVDELQNPSTLPK.S	Carbamidomethylation (DHKE X@N-term)	2	969.5134	0.9	37.27	1	3.3308E6	17	37.88	PI21-25168-C1.raw	44258	Y
AAEL006138-PA, AAEL010434-PA, AAEL006126-PA	R.YIAGYQK.K		2	421.7240	0.0	37.15	2	3.5209E9	7	19.58	PI21-25168-C1.raw	16558	N
AAEL006126-PA	K.FYQQE(+57.02)EASLAFPLATGFPFVYTLK.T	Carbamidomethylation (DHKE X@N-term)	2	1412.7177	1.8	37.04	1	2.8803E5	24	68.97	PI21-25168-C1.raw	87799	Y
AAEL006126-PA	K.FFNFFQQFAYPYYESNY.F		2	1137.9927	-1.1	36.99	1	2.2838E6	17	69.52	PI21-25168-C1.raw	88366	Y
AAEL006138-PA, AAEL010434-PA, AAEL006126-PA	N.PPADM(+15.99)LQR.M	Oxidation (M)	2	472.2380	2.2	36.59	1	3.28E7	8	18.47	PI21-25168-C1.raw	14704	N
AAEL006126-PA	R.FLFFFSGSPYY.Q		2	687.8245	0.9	36.32	1	2.1174E4	11	67.91	PI21-25168-C1.raw	86398	Y
AAEL006126-PA	A.NYAQPIVFSAASHR.R		2	780.9003	1.0	36.22	0	0	14	36.17	PI21-25168-C1.raw	41754	Y
AAEL006126-PA	K.VILGQYK.Q		2	410.7503	0.7	36.05	1	2.9181E8	7	26.55	PI21-25168-C1.raw	27244	Y
AAEL006126-PA	Q.NIGDIHQIR.C		2	533.2942	1.1	35.82	1	2.0639E6	9	28.38	PI21-25168-C1.raw	30067	Y
AAEL006126-PA	R.PIADSPNVR.I		2	484.7618	0.5	35.81	1	1.6162E7	9	21.02	PI21-25168-C1.raw	18425	Y
AAEL006126-PA	Y.KVYQNIGDIHQIR.C		3	528.6272	1.2	35.75	1	1.3734E6	13	24.96	PI21-25168-C1.raw	24648	Y
AAEL006126-PA	M.RPIADSPNVR.I		2	562.8123	0.3	35.56	1	2.7815E5	10	17.28	PI21-25168-C1.raw	13272	Y
AAEL006126-PA	R.LVQEAVDELQNPSTLPK(+57.02).S	Carbamidomethylation (DHKE X@N-term)	2	969.5124	-0.1	35.55	0	0	17	39.28	PI21-25168-C1.raw	46375	Y
AAEL006126-PA	R.DSVK(+57.02)AQVYIR.C	Carbamidomethylation (DHKE X@N-term)	2	618.3411	0.6	35.53	1	9.5409E4	10	24.51	PI21-25168-C1.raw	24030	Y
AAEL006126-PA	K.FLNPEDFSFQY.S		2	703.8174	0.9	35.43	1	1.2733E6	11	58.03	PI21-25168-C1.raw	72798	Y
AAEL006126-PA	K.YSSSYYLFSSM(+15.99)EAFFDLVDKQC(+57.02)DR.S	Oxidation (M); Carbamidomethylation	3	992.1028	1.0	35.31	1	4.7454E6	24	55.08	PI21-25168-C1.raw	68874	Y
AAEL006126-PA	K.LQVNLPFSVDL.S		2	622.8508	4.7	35.00	1	8.5686E5	11	61.82	PI21-25168-C1.raw	78011	Y
AAEL006126-PA	Y.AYQSHFQNADSEYR.F		3	572.5858	1.2	34.63	1	1.0468E6	14	22.23	PI21-25168-C1.raw	20312	Y
AAEL006126-PA	T.EMRPIADSPNVR.I		2	692.8542	0.7	34.51	1	1.5071E6	12	32.91	PI21-25168-C1.raw	36795	Y
AAEL006138-PA, AAEL010434-PA, AAEL006126-PA	G.FVTPFDHQR.Y		2	573.7883	0.2	34.48	1	1.1148E8	9	32.34	PI21-25168-C1.raw	36059	N
AAEL010434-PA, AAEL006126-PA	A.PFLPFFTGYK.G		1	1216.6428	2.2	34.42	1	3.5674E5	10	58.13	PI21-25168-C1.raw	72979	N
AAEL006126-PA	K.DDYKSSDYYYK.Y		2	723.8081	2.1	34.30	1	1.1402E5	11	24.61	PI21-25168-C1.raw	24307	Y
AAEL006126-PA	R.FLFFFSGSPYYQSNYFFGMPYQGK.Q		3	974.7809	0.4	34.05	1	8.0025E6	24	65.79	PI21-25168-C1.raw	83417	Y
AAEL006126-PA	R.ELEDGLNFNYTK.F		2	721.8441	0.8	34.03	1	3.3725E6	12	38.38	PI21-25168-C1.raw	44901	Y
AAEL006126-PA	K.QHDFYSAFFYPFATQPYEYHQF.N		3	945.0840	0.6	34.03	1	3.2457E6	22	56.24	PI21-25168-C1.raw	70291	Y
AAEL006126-PA	R.TM(+15.99)NYQDIYEVAQK(+57.02)YFVSQQER.K	Oxidation (M); Carbamidomethylation (DHKE X@N-term)	3	905.0911	0.9	33.88	1	5.233E5	21	48.09	PI21-25168-C1.raw	59237	Y
AAEL006126-PA	R.SAYNYYPVY.S		1	1139.5044	0.0	33.80	1	5.9524E6	9	41.37	PI21-25168-C1.raw	49318	Y
AAEL006126-PA	F.STLVNSIR.Y		2	445.2589	0.3	33.75	1	7.0178E6	8	25.03	PI21-25168-C1.raw	24809	Y
AAEL006126-PA	Y.NYYPVYSFGR.F		2	633.3018	1.1	33.31	0	0	10	37.60	PI21-25168-C1.raw	43836	Y
AAEL006126-PA	R.SGPSNEMYFK.V		2	580.2582	0.3	33.28	1	1.5994E8	10	27.54	PI21-25168-C1.raw	28666	Y
AAEL006126-PA	K.Y(+57.02)FVSQQER.K	Carbamidomethylation (DHKE X@N-term)	2	557.2698	0.1	32.99	1	2.3448E5	8	24.26	PI21-25168-C1.raw	23662	Y
AAEL006126-PA	K.SFE(+57.02)HTFGQDMTGFGLR.F	Carbamidomethylation (DHKE X@N-term)	3	629.6219	1.2	32.91	1	5.3236E5	16	40.72	PI21-25168-C1.raw	48536	Y
AAEL006126-PA	K.KLQVNLPF.S		2	479.7914	3.7	32.88	1	2.4698E7	8	42.99	PI21-25168-C1.raw	51719	Y
AAEL006126-PA	K.YYKQFPNK.K		2	544.2828	1.2	32.80	1	1.5702E5	8	17.97	PI21-25168-C1.raw	14308	Y
AAEL006126-PA	R.LVQEAVDELQNPSTLPK(+57.02)SNTLSK.F	Carbamidomethylation (DHKE X@N-term)	3	856.7897	1.2	32.63	1	2.5723E6	23	36.87	PI21-25168-C1.raw	42714	Y
AAEL006126-PA	P.WFSHQLR.E		2	487.2547	1.9	32.48	0	0	7	35.22	PI21-25168-C1.raw	40310	Y
AAEL010434-PA, AAEL006126-PA	L.PFFTGYK.G		2	430.2213	0.7	32.37	0	0	7	58.14	PI21-25168-C1.raw	73106	N
AAEL010434-PA, AAEL006126-PA	Q.APFLPFFTGYK.G		2	644.3430	1.1	32.33	1	4.7243E5	11	51.88	PI21-25168-C1.raw	64580	N
AAEL006138-PA, AAEL010434-PA, AAEL006126-PA	K.VGFVTPFDH.Q		2	509.7536	0.6	32.08	1	5.0931E5	9	41.17	PI21-25168-C1.raw	49195	N
AAEL006126-PA	K.QHDFYSAFFYPFATQPYEYHQFNVYYDAQR.T		3	1281.5717	0.8	32.05	1	3.4702E7	30	53.82	PI21-25168-C1.raw	66965	Y
AAEL006126-PA	G.YNIQYAR.N		2	464.2386	1.7	31.88	0	0	7	24.68	PI21-25168-C1.raw	24294	Y
AAEL006126-PA	V.FSTLVNSIR.Y		2	518.7944	2.8	31.57	0	0	9	54.01	PI21-25168-C1.raw	67519	Y
AAEL006126-PA	K.Y(+57.02)QVSDYQR.L	Carbamidomethylation (DHKE X@N-term)	2	558.2593	-0.2	31.20	0	0	8	22.99	PI21-25168-C1.raw	21593	Y
AAEL006126-PA	K.YVATFDGK.T		2	450.7271	0.9	31.18	2	2.3133E8	8	24.51	PI21-25168-C1.raw	23761	Y
AAEL006126-PA	K.IVAHKIVPWFSHQLR.E		4	458.5177	0.1	31.03	1	1.021E6	15	29.91	PI21-25168-C1.raw	32535	Y
AAEL006126-PA	K.FFNFFQQFAYPYYESNYF.Y		2	1211.5283	0.1	30.95	1	1.9108E5	18	73.84	PI21-25168-C1.raw	94059	Y
AAEL006126-PA	K.VIK(+57.02)EFIEEK.K	Carbamidomethylation (DHKE X@N-term)	2	596.3355	1.5	30.74	1	9.6876E5	9	25.79	PI21-25168-C1.raw	25904	Y
AAEL006126-PA	N.VYYDAQR.T		2	457.7222	0.5	30.58	0	0	7	19.11	PI21-25168-C1.raw	15895	Y
AAEL006126-PA	N.GMFFQLR.N		2	449.7342	0.9	30.45	1	9.2947E6	7	40.72	PI21-25168-C1.raw	48370	Y
AAEL006126-PA	R.MYYGQIAADDHVMPN(+.98)GM(+15.99)FFQLR.N	Deamidation (NQ); Oxidation (M)	3	874.3958	4.1	30.43	0	0	22	49.61	PI21-25168-C1.raw	61362	Y
AAEL006126-PA	R.S(+57.02)IYRLVQ(+.98)EAVDELQNPSTLPK.S	Carbamidomethylation (DHKE X@N-term); Deamidation (NQ)	3	820.0997	0.9	30.35	0	0	21	55.34	PI21-25168-C1.raw	69242	Y
AAEL006138-PA, AAEL010434-PA, AAEL006126-PA	R.Y(+57.02)IAGYQK.K	Carbamidomethylation (DHKE X@N-term)	2	450.2349	0.4	30.29	1	3.9769E6	7	22.14	PI21-25168-C1.raw	20360	N
AAEL006126-PA	H.SDLSFFDR.F		2	493.7330	1.0	30.17	1	1.889E5	8	38.77	PI21-25168-C1.raw	45560	Y
AAEL006126-PA	K.LLN(+.98)IDPR.E	Deamidation (NQ)	2	421.2435	2.4	30.08	0	0	7	32.81	PI21-25168-C1.raw	36672	Y
AAEL006126-PA	R.VDAWIFIRDALAEAGTPPAFK.V		3	763.4098	3.3	30.06	0	0	21	62.10	PI21-25168-C1.raw	78488	Y
AAEL006126-PA	L.AFPLATGFPFVYTLK.T		2	836.4626	2.1	30.04	1	1.7096E5	15	58.32	PI21-25168-C1.raw	73316	Y
AAEL006126-PA	K.QHDFYSAFFYPFATQPYEYHQFNVY.Y		3	1070.4763	1.3	29.94	1	3.8087E5	25	57.78	PI21-25168-C1.raw	72546	Y
AAEL006126-PA	K.YDQDFFNFEQF.Y		2	750.3098	0.7	29.92	1	1.5447E5	11	61.12	PI21-25168-C1.raw	77095	Y
AAEL006126-PA	R.TMNYQDIYEVAQK(+57.02)YFVSQQER.K	Carbamidomethylation (DHKE X@N-term)	3	899.7596	1.1	29.85	1	2.887E6	21	52.39	PI21-25168-C1.raw	65205	Y
AAEL006126-PA	D.DFIYWPK.L		2	484.7480	1.1	29.80	1	1.94E5	7	45.31	PI21-25168-C1.raw	55234	Y
AAEL006126-PA	R.LVQEAVDELQN.P		2	629.3201	0.7	29.55	1	1.7167E5	11	36.62	PI21-25168-C1.raw	42248	Y
AAEL006126-PA	R.N(+.98)NFGGYK.K	Deamidation (NQ)	2	400.6823	0.1	29.49	2	1.6373E7	7	23.86	PI21-25168-C1.raw	22757	Y
AAEL006126-PA	H.YKEGDFDQDFQDSDVK.H		2	968.4158	0.1	29.31	0	0	16	30.76	PI21-25168-C1.raw	33872	Y
AAEL006138-PA, AAEL010434-PA, AAEL006126-PA	V.TPFDHQR.Y		2	450.7200	0.7	28.97	1	4.9633E7	7	32.35	PI21-25168-C1.raw	36079	N
AAEL006126-PA	H.TFGQDMTGFGLR.F		2	665.3176	1.8	28.96	1	2.1929E5	12	41.55	PI21-25168-C1.raw	49657	Y
AAEL006126-PA	K.AEYNDKEPQK.Y		2	611.2919	1.6	28.68	1	1.9807E6	10	12.33	PI21-25168-C1.raw	6745	Y
AAEL006138-PA, AAEL010434-PA, AAEL006126-PA	K.AFNYAYQQKAK.E		2	666.3411	0.5	28.58	1	1.2277E5	11	21.06	PI21-25168-C1.raw	18697	N
AAEL006126-PA	R.M(+15.99)YYGQIAADDHVMPN.G	Oxidation (M)	2	870.8714	0.0	28.54	1	6.6046E4	15	34.98	PI21-25168-C1.raw	40022	Y
AAEL006126-PA	R.KPEYFAASY.A		2	538.2585	0.3	28.45	0	0	9	30.20	PI21-25168-C1.raw	33007	Y
AAEL006126-PA	K.KYSSSYYLFSSM(+15.99)EAFFDLVDK.Q	Oxidation (M)	3	848.3981	4.3	28.41	1	9.2557E5	21	53.41	PI21-25168-C1.raw	66630	Y
AAEL006126-PA	K.FLNPEDFSFQYS.S		2	747.3333	0.6	28.40	1	8.1171E4	12	56.28	PI21-25168-C1.raw	70610	Y
AAEL006126-PA	Y.YGQIAADDHVMPNGM(+15.99)FFQLR.N	Oxidation (M)	3	776.0301	0.6	28.21	0	0	20	42.73	PI21-25168-C1.raw	51515	Y
AAEL006126-PA	K.SHGPQ(+.98)SDYYQK.F	Deamidation (NQ)	3	437.5263	-0.2	28.09	1	3.6296E5	11	16.46	PI21-25168-C1.raw	12255	Y
AAEL006126-PA	K.FYQQEE(+57.02)ASLAFPLATGFPFVYTLK.T	Carbamidomethylation (DHKE X@N-term)	3	942.1471	1.3	27.96	1	5.056E5	24	68.91	PI21-25168-C1.raw	87566	Y
AAEL006126-PA	F.NVYYDAQR.T		2	514.7437	0.5	27.84	1	3.1448E6	8	21.08	PI21-25168-C1.raw	18506	Y
AAEL006126-PA	R.FFADQSYYNNFAGLC(+57.02)GTNNGEYYDDFVTPDQC(+57.02)YMR.K	Carbamidomethylation	3	1414.9181	4.3	27.64	0	0	35	56.20	PI21-25168-C1.raw	70431	Y
AAEL006138-PA, AAEL010434-PA, AAEL006126-PA	F.VTPFDHQR.Y		2	500.2543	0.8	27.62	1	4.7604E7	8	32.35	PI21-25168-C1.raw	36065	N
AAEL006138-PA, AAEL010434-PA, AAEL006126-PA	K.K(+57.02)YYEAYK.L	Carbamidomethylation (DHKE X@N-term)	2	511.2534	0.7	27.38	1	2.0297E5	7	16.10	PI21-25168-C1.raw	11781	N
AAEL006126-PA	K.LFNGYHFY.A		2	530.7490	1.8	27.31	1	7.2117E6	8	40.40	PI21-25168-C1.raw	47820	Y
AAEL006126-PA	R.I(+57.02)AKLLNIDPR.E	Carbamidomethylation (DHKE X@N-term)	3	403.9162	2.1	27.27	1	2.3727E6	10	31.09	PI21-25168-C1.raw	34329	Y
AAEL006126-PA	N.ENDDFIYWPK.L		2	663.8052	2.3	27.26	1	5.3346E5	10	44.44	PI21-25168-C1.raw	54026	Y
AAEL006126-PA	I.VPWFSHQLR.E		2	585.3145	0.3	27.09	0	0	9	35.11	PI21-25168-C1.raw	40160	Y
AAEL006126-PA	K.KDQLFFHL.S		2	524.2856	1.7	27.06	1	6.8553E5	8	38.90	PI21-25168-C1.raw	45754	Y
AAEL006126-PA	R.V(+57.02)DAWIFIR.D	Carbamidomethylation (DHKE X@N-term)	2	538.7983	0.7	26.84	1	3.5641E4	8	49.15	PI21-25168-C1.raw	60752	Y
AAEL006126-PA	R.D(+57.02)SVKAQVYIR.C	Carbamidomethylation (DHKE X@N-term)	3	412.5634	1.0	26.53	1	1.2597E6	10	24.51	PI21-25168-C1.raw	24018	Y
AAEL006126-PA	F.FGMPYQGK.Q		2	464.2235	0.4	26.34	1	2.5663E6	8	28.44	PI21-25168-C1.raw	30195	Y
AAEL006126-PA	K.SHGPQSDYYQK(+57.02)FAK.A	Carbamidomethylation (DHKE X@N-term)	3	571.6065	1.3	26.31	1	1.0934E6	14	22.06	PI21-25168-C1.raw	19992	Y
AAEL006126-PA	R.S(+57.02)AYNYYPVYSFGR.F	Carbamidomethylation (DHKE X@N-term)	2	822.3788	0.9	26.24	1	3.9858E5	13	42.41	PI21-25168-C1.raw	51228	Y
AAEL006126-PA	K.LFN(+.98)GYHFY.A	Deamidation (NQ)	2	531.2406	1.1	26.21	1	1.5212E6	8	44.25	PI21-25168-C1.raw	53642	Y
AAEL009955-PB	| transcript=AAEL009955-RB | gene=AAEL009955 | organism=Aedes_aegypti_LVP_AGWG | gene_product=unspecified product | transcript_product=unspecified product | location=AaegL5_3:77687563-77708371(+) | protein_length=3343 | sequence_SO=chromoso...	369827	51	167	167	393.25	302	2.2849E+09	4
Protein Accessions	Peptide	PTM	z	m/z	ppm	-10lgP	# Features	Area	Length	RT	Source File	Scan	Unique
AAEL009955-PB	K.ANGLTDVNVVVLGFDR.N		2	844.9531	1.4	81.33	1	1.5461E6	16	50.02	PI21-25168-C1.raw	61930	Y
AAEL009955-PB	K.LVQEYFDSFDEFK.V		2	833.8862	1.0	80.47	1	6.9535E6	13	48.49	PI21-25168-C1.raw	59715	Y
AAEL009955-PB	K.QLSTAAFVDLPFEDFR.F		2	928.4662	1.4	80.28	1	1.8006E7	16	56.24	PI21-25168-C1.raw	70349	Y
AAEL009955-PB	K.VNMALAYTENSFK.N		2	744.3640	0.6	79.72	1	2.9261E7	13	38.27	PI21-25168-C1.raw	44680	Y
AAEL009955-PB	K.SFVSVVASALGEHIAR.T		2	821.9504	1.5	79.53	2	2.7311E7	16	48.54	PI21-25168-C1.raw	59720	Y
AAEL009955-PB	K.TFTSSVNQYVTSK.L		2	731.3650	0.5	77.42	1	3.2115E7	13	31.55	PI21-25168-C1.raw	34803	Y
AAEL009955-PB	K.VLAAVNEVVAQLSQVYAENFK.K		2	1146.6165	1.0	76.69	1	4.8144E5	21	64.60	PI21-25168-C1.raw	81911	Y
AAEL009955-PB	K.ISESSTDFANTYK.V		2	731.8389	0.7	76.45	1	2.8329E7	13	28.97	PI21-25168-C1.raw	31007	Y
AAEL009955-PB	R.FGTYLFASPEEFDFLLK.R		2	1012.5076	1.4	76.15	1	1.0829E6	17	63.43	PI21-25168-C1.raw	80105	Y
AAEL009955-PB	R.LSTTLSTSLEEPGFAGGLPSFMTFK.V		2	1309.6580	1.1	75.56	2	6.0344E6	25	58.13	PI21-25168-C1.raw	73116	Y
AAEL009955-PB	R.SLVVEGVFNYPK.D		2	676.3667	0.4	71.87	1	1.2477E7	12	42.81	PI21-25168-C1.raw	51356	Y
AAEL009955-PB	K.VLVGKDEFATYDLK.L		2	799.4272	0.1	71.40	2	6.6593E7	14	35.08	PI21-25168-C1.raw	40014	Y
AAEL009955-PB	K.QQTASLTGSLKDGDFK.A		2	848.4313	0.3	71.22	1	1.2092E5	16	29.15	PI21-25168-C1.raw	31393	Y
AAEL009955-PB	K.FSDQDGELNLEGLFVAVDK.A		2	1048.5139	1.1	70.92	2	4.6152E6	19	57.25	PI21-25168-C1.raw	71707	Y
AAEL009955-PB	K.LIGSAGVSGTGSLK.F		2	623.8542	0.8	70.82	1	1.2891E7	14	28.60	PI21-25168-C1.raw	30370	Y
AAEL009955-PB	K.STPLLTSNYNSQQTFK.N		2	914.9583	1.0	70.80	1	4.0605E5	16	33.92	PI21-25168-C1.raw	38440	Y
AAEL009955-PB	R.AFVEALQYPFR.A		2	670.8542	1.1	70.21	1	3.5975E7	11	45.50	PI21-25168-C1.raw	55432	Y
AAEL009955-PB	K.TYVSLFTSGGK.L		2	580.3039	1.0	70.10	1	2.5474E7	11	36.42	PI21-25168-C1.raw	41974	Y
AAEL009955-PB	K.YTNFDGKDLDVQLETK.H		2	943.4633	0.8	69.59	3	3.1604E7	16	35.22	PI21-25168-C1.raw	40313	Y
AAEL009955-PB	K.STLLGELVQATINDLR.K		2	871.9867	0.8	68.70	2	1.418E6	16	66.06	PI21-25168-C1.raw	83550	Y
AAEL009955-PB	K.VVNNVIVALPDFSK.F		2	757.9330	0.7	68.05	1	4.4925E7	14	47.02	PI21-25168-C1.raw	57559	Y
AAEL009955-PB	K.ITVEINSKPGNSGK.G		2	722.3944	1.0	67.03	1	1.1317E6	14	22.33	PI21-25168-C1.raw	20500	Y
AAEL009955-PB	K.AGAAPALTAGAPR.S		2	562.3149	0.6	66.73	1	1.4127E6	13	25.29	PI21-25168-C1.raw	25229	Y
AAEL009955-PB	K.VVN(+.98)NVIVALPDFSK.F	Deamidation (NQ)	2	758.4250	0.8	65.72	1	1.1378E6	14	48.44	PI21-25168-C1.raw	59670	Y
AAEL009955-PB	K.YDSDLLVDMVNK.N		2	706.3431	1.2	65.05	1	2.5789E6	12	44.85	PI21-25168-C1.raw	54586	Y
AAEL009955-PB	K.ELLTLIEDLYPVPEIK.T		2	943.0331	1.2	64.88	2	9.7227E6	16	63.47	PI21-25168-C1.raw	80201	Y
AAEL009955-PB	K.VDGEYGYDKYK.I		2	668.8070	0.9	64.24	1	4.8292E6	11	22.60	PI21-25168-C1.raw	20809	Y
AAEL009955-PB	K.SVSLVDKDVIELNDQGVVTFNGK.A		2	1238.6508	0.5	64.06	1	2.878E6	23	45.09	PI21-25168-C1.raw	54937	Y
AAEL009955-PB	R.YELNQNAEFEFEDK.K		2	888.3929	1.6	63.92	3	6.0885E5	14	40.16	PI21-25168-C1.raw	47341	Y
AAEL009955-PB	K.HKADLTSTFK.F		2	574.3091	0.4	63.58	2	1.1976E7	10	17.88	PI21-25168-C1.raw	14127	Y
AAEL009955-PB	K.FSLTQDKFFFVDGTFTVDK.T		3	748.0409	0.7	63.11	4	1.2038E7	19	51.37	PI21-25168-C1.raw	63776	Y
AAEL009955-PB	K.AVGAEDVSLHATIK.S		2	705.8832	0.2	63.08	1	1.6631E6	14	28.56	PI21-25168-C1.raw	30304	Y
AAEL009955-PB	K.QADVVFVVDTSK.S		2	654.3459	0.4	62.89	1	1.7706E7	12	36.66	PI21-25168-C1.raw	42150	Y
AAEL009955-PB	R.FQNQLTASTGTK.I		2	648.3335	0.5	62.89	1	4.686E7	12	23.82	PI21-25168-C1.raw	22753	Y
AAEL009955-PB	K.FFFVDGTFTVDK.T		2	711.8533	3.8	62.73	1	7.9869E6	12	50.79	PI21-25168-C1.raw	62873	Y
AAEL009955-PB	K.TTVNGFVLQNGPSFDTDLAVVVGASK.N		2	1318.6831	0.9	62.45	0	0	26	55.32	PI21-25168-C1.raw	69212	Y
AAEL009955-PB	K.IQEEVLQDPTIK.Q		2	706.8859	0.9	62.21	1	1.3777E7	12	32.99	PI21-25168-C1.raw	36873	Y
AAEL009955-PB	K.HIVIVHSDDTEK.V		2	696.8597	0.2	61.61	2	8.1628E6	12	17.52	PI21-25168-C1.raw	13678	Y
AAEL009955-PB	K.TVVDSYSQNNVGK.L		2	705.8475	1.3	61.47	1	9.3346E5	13	24.03	PI21-25168-C1.raw	23194	Y
AAEL009955-PB	R.NVDLTFGLNNNDK.E		2	732.3598	-0.1	60.90	0	0	13	39.75	PI21-25168-C1.raw	47060	Y
AAEL009955-PB	K.VALDATHFLSTDYK.V		2	790.9023	1.2	60.53	2	1.6289E7	14	38.97	PI21-25168-C1.raw	45911	Y
AAEL009955-PB	K.TAGDYDWTVGGSLNK.H		2	792.3712	1.0	60.47	1	2.4688E7	15	36.69	PI21-25168-C1.raw	43941	Y
AAEL009955-PB	K.VLGNDKELLNAK.V		2	657.3755	1.1	60.28	1	6.7902E6	12	26.01	PI21-25168-C1.raw	26276	Y
AAEL009955-PB	K.FTFVVKDFLDGNGEFK.A		2	931.9708	1.1	59.66	0	0	16	49.48	PI21-25168-C1.raw	61176	Y
AAEL009955-PB	K.VLAAVNEVVAQLSQVYAENFKK.V		2	1210.6677	4.1	59.55	1	4.0335E4	22	58.48	PI21-25168-C1.raw	73582	Y
AAEL009955-PB	K.IQVNGVATNK.F		2	522.2966	1.4	59.40	1	3.4559E7	10	21.69	PI21-25168-C1.raw	19535	Y
AAEL009955-PB	R.ESLSNSLVSSIVNSK.A		2	782.4155	0.8	59.21	1	9.1214E5	15	43.10	PI21-25168-C1.raw	51940	Y
AAEL009955-PB	K.VALDATHFLSTDYKVNEENAK.S		3	789.0612	0.8	59.18	2	5.7189E7	21	36.69	PI21-25168-C1.raw	42321	Y
AAEL009955-PB	K.ADPYKLNLVLQLSPSTVLSNAK.V		2	1186.1692	3.3	59.00	1	3.1274E6	22	50.88	PI21-25168-C1.raw	63143	Y
AAEL009955-PB	R.NDALEDFNLDVSVK.F		2	789.8870	1.4	58.98	1	3.9941E6	14	45.81	PI21-25168-C1.raw	55866	Y
AAEL009955-PB	K.FSPFNYLR.N		2	522.2695	0.9	58.32	1	4.7591E7	8	42.33	PI21-25168-C1.raw	50736	Y
AAEL009955-PB	K.LGQADLSGPENC(+57.02)KPLVTGNK.N	Carbamidomethylation	2	1049.5330	-0.5	57.90	1	9.1855E6	20	29.31	PI21-25168-C1.raw	31619	Y
AAEL009955-PB	K.VNM(+15.99)ALAYTENSFK.N	Oxidation (M)	2	752.3613	0.3	57.76	1	5.0993E6	13	32.87	PI21-25168-C1.raw	36552	Y
AAEL009955-PB	R.YELNQNAEFEFEDKK.L		2	952.4367	-2.5	57.57	1	7.7341E6	15	33.44	PI21-25168-C1.raw	37656	Y
AAEL009955-PB	R.GLLGN(+.98)GNNEPYDDFTLPNGK.I	Deamidation (NQ)	2	1068.4985	0.8	57.42	1	3.0603E6	20	49.01	PI21-25168-C1.raw	60420	Y
AAEL009955-PB	R.GMDLQTAFNTLR.D		2	683.8436	1.2	56.10	1	4.9336E5	12	45.50	PI21-25168-C1.raw	55466	Y
AAEL009955-PB	R.TEVSSDC(+57.02)VC(+57.02)K.L	Carbamidomethylation	2	592.7499	0.4	55.98	1	1.0912E6	10	18.06	PI21-25168-C1.raw	14402	Y
AAEL009955-PB	K.KQELFSFNSK.L		2	614.3221	0.2	55.53	2	3.144E7	10	28.67	PI21-25168-C1.raw	30491	Y
AAEL009955-PB	K.GQGDGTALVNFLK.Q		2	660.3517	0.5	55.46	2	5.9941E7	13	46.32	PI21-25168-C1.raw	56708	Y
AAEL009955-PB	K.TTVN(+.98)GFVLQNGPSFDTDLAVVVGASK.N	Deamidation (NQ)	2	1319.1780	3.1	55.44	2	5.048E5	26	56.59	PI21-25168-C1.raw	70999	Y
AAEL009955-PB	K.YNLENVEWTSPYAPK.T		2	905.9359	0.0	55.42	2	3.4765E7	15	42.67	PI21-25168-C1.raw	51351	Y
AAEL009955-PB	K.YDDSDKQHQSLLMTFDTPGSDK.K		3	843.3812	1.8	55.00	2	8.0577E6	22	35.90	PI21-25168-C1.raw	41197	Y
AAEL009955-PB	K.AAEDLGVTPDAR.A		2	607.8047	0.8	54.98	1	2.7045E7	12	27.21	PI21-25168-C1.raw	28131	Y
AAEL009955-PB	K.IVNSALNFLK.N		2	559.8325	0.9	54.64	1	8.6038E5	10	40.23	PI21-25168-C1.raw	47669	Y
AAEL009955-PB	R.LSTTLSTSLEEPGFAGGLPSFM(+15.99)TFK.V	Oxidation (M)	2	1317.6554	1.1	54.59	1	5.7637E5	25	53.87	PI21-25168-C1.raw	67332	Y
AAEL009955-PB	K.LFGSDSSLR.Y		2	491.2534	-0.4	54.23	1	1.591E7	9	29.87	PI21-25168-C1.raw	32417	Y
AAEL009955-PB	K.VSAIVTDVVGK.L		2	544.3216	0.2	54.23	1	3.0355E7	11	32.84	PI21-25168-C1.raw	36612	Y
AAEL009955-PB	K.ANKGQGDGTALVNFLK.Q		2	816.9405	2.1	53.93	1	3.8427E6	16	35.44	PI21-25168-C1.raw	40614	Y
AAEL009955-PB	K.IQVN(+.98)GVATNK.F	Deamidation (NQ)	2	522.7881	0.4	53.88	1	1.7146E7	10	23.75	PI21-25168-C1.raw	22800	Y
AAEL009955-PB	R.QEYVPIFTVR.S		2	626.3407	0.8	53.69	1	5.0226E7	10	42.01	PI21-25168-C1.raw	50274	Y
AAEL009955-PB	K.NVFVFLSGK.D		2	505.7875	0.8	53.60	1	2.8061E7	9	43.89	PI21-25168-C1.raw	53014	Y
AAEL009955-PB	K.N(+.98)DGFVFVLQNFSGLK.Q	Deamidation (NQ)	2	843.4304	0.1	53.51	1	2.0127E4	15	64.61	PI21-25168-C1.raw	81990	Y
AAEL009955-PB	K.NVLSGFADYSVK.E		2	650.3329	0.5	53.34	1	9.0324E6	12	40.25	PI21-25168-C1.raw	47749	Y
AAEL009955-PB	R.N(+.98)GLHAEESC(+57.02)EAK.E	Deamidation (NQ); Carbamidomethylation	2	673.2885	0.6	53.19	1	9.0063E4	12	17.58	PI21-25168-C1.raw	13743	Y
AAEL009955-PB	K.FVPTRPVVLQTTVNGLSSAK.F		3	705.4045	1.1	52.56	1	2.509E7	20	37.42	PI21-25168-C1.raw	43437	Y
AAEL009955-PB	K.FQADYTEQFK.K		2	638.7961	0.4	52.46	1	4.0902E6	10	31.66	PI21-25168-C1.raw	35033	Y
AAEL009955-PB	K.FQADYTEQFKK.I		2	702.8434	0.1	52.05	2	4.4779E7	11	27.04	PI21-25168-C1.raw	27924	Y
AAEL009955-PB	R.TNIGSTELK.N		2	481.7614	0.4	51.94	1	2.3682E7	9	22.08	PI21-25168-C1.raw	20069	Y
AAEL009955-PB	K.QFFEFFTK.V		2	547.2720	1.4	51.60	1	1.5431E7	8	46.82	PI21-25168-C1.raw	57295	Y
AAEL009955-PB	K.HIVIVHSDDTEKVPNPAR.A		4	507.5230	1.7	51.48	2	4.641E7	18	24.28	PI21-25168-C1.raw	23876	Y
AAEL009955-PB	R.FGTYLFASPEEFDFLLKR.F		2	1090.5594	2.5	51.33	0	0	18	56.86	PI21-25168-C1.raw	71345	Y
AAEL009955-PB	K.SRFQNQLTASTGTK.I		2	769.9009	1.6	50.78	1	2.1202E6	14	21.32	PI21-25168-C1.raw	19041	Y
AAEL009955-PB	K.AN(+.98)GLTDVNVVVLGFDR.N	Deamidation (NQ)	2	845.4452	1.5	50.66	1	1.472E5	16	53.58	PI21-25168-C1.raw	67016	Y
AAEL009955-PB	K.ASLNIPQAPVK.S		2	569.3355	1.1	50.44	2	5.6981E7	11	32.39	PI21-25168-C1.raw	36148	Y
AAEL009955-PB	R.FQN(+.98)QLTASTGTK.I	Deamidation (NQ)	2	648.8252	0.1	50.35	1	2.1053E5	12	24.71	PI21-25168-C1.raw	24418	Y
AAEL009955-PB	K.LSETFNTK.V		2	470.2429	0.3	50.01	1	1.9316E7	8	22.18	PI21-25168-C1.raw	20240	Y
AAEL009955-PB	K.AFEEDFNK.V		2	500.2247	0.4	49.83	1	2.0342E7	8	26.87	PI21-25168-C1.raw	27582	Y
AAEL009955-PB	R.NFAQTFNK.A		2	485.2435	1.0	49.80	1	2.5876E7	8	25.15	PI21-25168-C1.raw	25181	Y
AAEL009955-PB	K.AYSVDNAVVLSETSPSVDFTLGYPDK.T		2	1387.6738	-0.1	49.24	2	1.4464E6	26	51.99	PI21-25168-C1.raw	64714	Y
AAEL009955-PB	K.DLVVSVSGLVDGEK.Q		2	708.8831	0.6	49.23	1	8.486E5	14	49.22	PI21-25168-C1.raw	60806	Y
AAEL009955-PB	R.GLLGNGNNEPYDDFTLPN(+.98)GK.I	Deamidation (NQ)	2	1068.4985	0.8	49.23	1	1.6305E6	20	46.87	PI21-25168-C1.raw	57281	Y
AAEL009955-PB	K.SYELTVDSLLK.K		2	634.3430	0.7	49.21	0	0	11	45.12	PI21-25168-C1.raw	54973	Y
AAEL009955-PB	K.VNDIEELKNIFVHFVK.A		3	648.6920	1.3	49.03	2	4.7446E6	16	52.34	PI21-25168-C1.raw	65031	Y
AAEL009955-PB	K.KVSAIVTDVVGK.L		2	608.3693	0.5	48.61	1	6.6415E5	12	28.41	PI21-25168-C1.raw	30166	Y
AAEL009955-PB	K.SVDVGDQFSVK.S		2	590.7968	1.5	48.44	2	2.5645E7	11	31.70	PI21-25168-C1.raw	35043	Y
AAEL009955-PB	K.HVNFDLEKK.S		2	565.3041	0.8	48.44	2	8.7762E6	9	19.44	PI21-25168-C1.raw	16319	Y
AAEL009955-PB	R.FFDMVHNLK.Y		2	575.7902	1.5	48.29	2	5.0123E7	9	34.67	PI21-25168-C1.raw	39335	Y
AAEL009955-PB	K.VDGEYGYDK.Y		2	523.2277	0.8	48.11	1	4.2188E6	9	20.61	PI21-25168-C1.raw	17980	Y
AAEL009955-PB	K.DFLDGN(+.98)GEFK.A	Deamidation (NQ)	2	571.7535	-0.2	47.28	2	3.0293E6	10	40.98	PI21-25168-C1.raw	48793	Y
AAEL009955-PB	K.TLEFTGDAK.A		2	491.2482	0.3	47.13	1	1.3901E7	9	26.54	PI21-25168-C1.raw	27202	Y
AAEL009955-PB	L.QTTVNGLSSAK.F		2	553.2969	1.5	46.86	1	4.5403E5	11	19.40	PI21-25168-C1.raw	16239	Y
AAEL009955-PB	K.LNLVLQLSPSTVLSNAK.V		2	899.0287	1.2	46.67	1	4.6029E6	17	51.27	PI21-25168-C1.raw	63449	Y
AAEL009955-PB	K.YDSDLLVDMVNKNDGFVFVLQNFSGLK.Q		3	1026.5160	1.5	46.19	1	1.9771E6	27	65.60	PI21-25168-C1.raw	83112	Y
AAEL009955-PB	K.LVVAVFER.T		2	466.7823	1.0	45.81	1	1.9483E7	8	36.96	PI21-25168-C1.raw	42710	Y
AAEL009955-PB	K.LYDKQQTASFK.L		2	664.8463	0.6	45.79	1	5.3769E4	11	20.40	PI21-25168-C1.raw	17757	Y
AAEL009955-PB	K.FSLTLPTGR.Q		2	496.2828	1.2	45.59	1	6.3578E7	9	39.56	PI21-25168-C1.raw	46648	Y
AAEL009955-PB	K.NVDEFFK.I		2	449.7189	0.0	45.44	1	2.723E7	7	33.44	PI21-25168-C1.raw	37495	Y
AAEL009955-PB	K.SFLQAFNK.Q		2	477.7557	-0.1	45.33	1	3.9386E7	8	35.34	PI21-25168-C1.raw	40284	Y
AAEL009955-PB	K.FVPTRPVVLQTTVN(+.98)GLSSAK.F	Deamidation (NQ)	3	705.7321	0.4	45.25	2	1.7787E7	20	37.22	PI21-25168-C1.raw	43134	Y
AAEL009955-PB	K.LLLDGNPSR.E		2	492.7776	0.7	45.05	1	1.2532E6	9	29.57	PI21-25168-C1.raw	31968	Y
AAEL009955-PB	K.YDDSDKQHQSLLM(+15.99)TFDTPGSDK.K	Oxidation (M)	3	848.7123	1.2	44.93	1	1.9848E6	22	33.05	PI21-25168-C1.raw	37113	Y
AAEL009955-PB	K.VNAPVFDIVTDFYYDFEK.D		2	1091.5238	1.2	44.53	1	4.5234E4	18	67.16	PI21-25168-C1.raw	85344	Y
AAEL009955-PB	R.ATSLKLESYFK.G		2	643.8527	-0.8	43.60	1	2.9636E6	11	33.44	PI21-25168-C1.raw	37553	Y
AAEL009955-PB	K.RFNDELVR.A		2	524.7808	0.8	43.58	1	1.1382E7	8	22.71	PI21-25168-C1.raw	21070	Y
AAEL009955-PB	K.DLVGFNSK.Q		2	440.2325	0.9	43.19	1	8.8764E6	8	31.02	PI21-25168-C1.raw	34195	Y
AAEL009955-PB	K.KSFVSVVASALGEHIAR.T		3	591.0010	1.3	42.36	0	0	17	41.41	PI21-25168-C1.raw	49550	Y
AAEL009955-PB	K.GIGLHVVTPVK.N		2	560.3483	0.9	41.63	1	1.3918E7	11	29.62	PI21-25168-C1.raw	32030	Y
AAEL009955-PB	R.GNQLISLPLK.M		2	541.8326	1.1	41.44	1	2.9166E7	10	39.97	PI21-25168-C1.raw	47205	Y
AAEL009955-PB	R.FFDM(+15.99)VHNLK.Y	Oxidation (M)	2	583.7873	0.9	41.36	2	7.2778E5	9	28.50	PI21-25168-C1.raw	30248	Y
AAEL009955-PB	R.EAYLSVGSLVNK.Y		2	640.3486	0.6	41.31	1	1.1859E5	12	38.66	PI21-25168-C1.raw	45426	Y
AAEL009955-PB	K.DFLDGNGEFK.A		2	571.2626	1.8	41.17	1	1.5072E7	10	39.32	PI21-25168-C1.raw	46295	Y
AAEL009955-PB	K.AIATLDKEFR.E		2	582.3247	0.3	41.14	1	9.6894E6	10	28.08	PI21-25168-C1.raw	29666	Y
AAEL009955-PB	K.QAFTLADSK.K		2	490.7566	1.3	40.97	1	2.1706E7	9	26.87	PI21-25168-C1.raw	27599	Y
AAEL009955-PB	R.FNDELVR.A		2	446.7295	-0.6	40.80	1	1.6799E7	7	27.42	PI21-25168-C1.raw	28484	Y
AAEL009955-PB	K.LTDKLPGGK.Q		2	464.7774	1.5	40.50	1	7.4848E6	9	18.78	PI21-25168-C1.raw	15406	Y
AAEL009955-PB	K.AMSMLFDR.L		2	485.7285	1.3	40.17	1	9.134E6	8	36.22	PI21-25168-C1.raw	41732	Y
AAEL009955-PB	R.ERGNQLISLPLK.M		2	684.4047	1.2	40.10	1	1.0583E6	12	34.59	PI21-25168-C1.raw	39324	Y
AAEL009955-PB	K.ATDLPLHK.N		2	447.7563	1.1	39.73	1	1.7812E7	8	20.32	PI21-25168-C1.raw	17263	Y
AAEL009955-PB	R.LEMIPVSVPSQC(+57.02)QMC(+57.02)SVGGK.S	Carbamidomethylation	2	1104.0204	0.4	39.58	0	0	20	43.56	PI21-25168-C1.raw	52701	Y
AAEL009955-PB	R.DFLYQFRPY.A		2	624.8063	0.5	39.45	0	0	9	48.79	PI21-25168-C1.raw	60210	Y
AAEL009955-PB	K.SVLATLDLK.V		2	480.2927	0.9	39.27	1	2.2789E7	9	38.07	PI21-25168-C1.raw	44415	Y
AAEL009955-PB	K.YAFQLLK.E		2	441.7579	0.2	39.22	1	1.2606E6	7	37.89	PI21-25168-C1.raw	44227	Y
AAEL009955-PB	R.DFLYQFRPYAWNPF.A		2	932.4482	2.1	39.14	1	1.1798E5	14	62.53	PI21-25168-C1.raw	79081	Y
AAEL009955-PB	K.ILYDLSEK.A		2	490.7687	0.3	38.90	1	3.8378E7	8	31.76	PI21-25168-C1.raw	35152	Y
AAEL009955-PB	K.HVNFDLEK.K		2	501.2563	0.3	38.38	1	5.2937E7	8	24.05	PI21-25168-C1.raw	23086	Y
AAEL009955-PB	K.NGVLESVK.L		2	423.2402	0.5	38.07	1	5.5237E5	8	23.09	PI21-25168-C1.raw	21673	Y
AAEL009955-PB	R.DFLYQFR.P		2	494.7487	1.5	38.04	1	4.7535E5	7	42.67	PI21-25168-C1.raw	51410	Y
AAEL009955-PB	K.ATFGFTGETK.L		2	529.7617	0.7	37.79	1	1.3066E7	10	29.46	PI21-25168-C1.raw	31709	Y
AAEL009955-PB	R.VFEQHALFLDSDLVYPTAVGLPLTLSYEGTGVAR.L		3	1226.9735	0.2	37.64	0	0	34	60.70	PI21-25168-C1.raw	76586	Y
AAEL009955-PB	R.GIVSLLQSAESK.S		2	616.3487	0.8	37.64	1	9.5131E5	12	40.54	PI21-25168-C1.raw	48432	Y
AAEL009955-PB	K.IQEEVLQDPTIKQFFEFFTK.V		3	829.7665	1.8	37.30	0	0	20	60.62	PI21-25168-C1.raw	76481	Y
AAEL009955-PB	K.GKTLEFTGDAK.A		2	583.8062	-0.1	36.68	1	5.3161E4	11	20.95	PI21-25168-C1.raw	18511	Y
AAEL009955-PB	R.GLLGNGNNEPYDDFTLPNGK.I		2	1068.0062	0.6	35.88	1	2.9349E5	20	45.60	PI21-25168-C1.raw	55636	Y
AAEL009955-PB	K.VLSLTTFAPDGK.K		2	624.8459	1.0	35.82	1	1.4139E5	12	40.67	PI21-25168-C1.raw	48518	Y
AAEL009955-PB	K.GSYLEPESDAGLYEFEYTGTFGYGDK.K		2	1448.1309	0.9	35.76	1	2.0459E5	26	52.96	PI21-25168-C1.raw	65992	Y
AAEL009955-PB	K.TESLVYGIYEETVK.L		2	815.9150	1.1	35.63	2	1.1419E7	14	44.79	PI21-25168-C1.raw	54343	Y
AAEL009955-PB	K.LNLVADGK.A		2	415.2429	0.9	35.55	2	1.482E7	8	25.58	PI21-25168-C1.raw	25686	Y
AAEL009955-PB	K.VNDIEELK.N		2	480.2561	0.6	34.64	1	2.1155E6	8	26.25	PI21-25168-C1.raw	26701	Y
AAEL009955-PB	K.LYLDAPK.L		2	410.2345	0.8	34.58	1	8.6513E6	7	28.35	PI21-25168-C1.raw	29894	Y
AAEL009955-PB	K.VC(+57.02)HFTVSGFYLGK.V	Carbamidomethylation	3	505.5875	1.3	34.55	1	1.8959E6	13	37.10	PI21-25168-C1.raw	43129	Y
AAEL009955-PB	K.SDFDQVK.N		2	419.7009	0.6	34.48	1	8.3897E6	7	20.36	PI21-25168-C1.raw	17525	Y
AAEL009955-PB	K.NVELTFK.H		2	425.7376	1.3	34.19	1	1.5257E7	7	30.51	PI21-25168-C1.raw	33460	Y
AAEL009955-PB	K.ATLLSPLR.N		2	435.7744	0.8	34.06	1	5.3953E7	8	33.92	PI21-25168-C1.raw	38224	Y
AAEL009955-PB	R.TTNKFPFDFR.R		3	424.8841	0.5	33.41	1	6.3194E5	10	35.81	PI21-25168-C1.raw	41201	Y
AAEL009955-PB	K.TTVNGFVLQN(+.98)GPSFDTDLAVVVGASK.N	Deamidation (NQ)	3	879.7860	1.1	33.16	1	1.343E6	26	57.15	PI21-25168-C1.raw	72202	Y
AAEL009955-PB	K.NKLEVFSEK.Y		2	547.2986	1.0	32.81	1	1.683E7	9	23.49	PI21-25168-C1.raw	22258	Y
AAEL009955-PB	R.SPTGDAQVSK.L		2	495.2494	1.7	32.69	0	0	10	13.41	PI21-25168-C1.raw	8209	Y
AAEL009955-PB	K.FGQYDSTVSFYLDKK.N		3	599.9621	1.3	32.65	1	1.4747E6	15	38.50	PI21-25168-C1.raw	45195	Y
AAEL009955-PB	K.STVIEGQGNVK.L		2	566.3041	0.4	32.62	1	9.0013E6	11	19.80	PI21-25168-C1.raw	16661	Y
AAEL009955-PB	K.GHLDFSPK.H		2	450.7327	0.8	32.58	1	4.8301E7	8	21.28	PI21-25168-C1.raw	19234	Y
AAEL009955-PB	K.KDDLLSLYQQVK.A		3	483.9369	0.9	32.55	1	5.1509E5	12	38.77	PI21-25168-C1.raw	45548	Y
AAEL009955-PB	K.FSLTQDK.F		2	419.7191	0.6	32.27	1	1.0206E7	7	25.11	PI21-25168-C1.raw	24923	Y
AAEL009955-PB	K.KVNDIEELK.N		2	544.3037	0.8	32.24	1	4.0488E6	9	21.66	PI21-25168-C1.raw	19393	Y
AAEL009955-PB	K.VELDIFK.N		2	432.2478	1.2	32.24	1	4.9251E6	7	40.58	PI21-25168-C1.raw	48172	Y
AAEL009955-PB	R.NVDLTFGLNNNDKEASLYALAHNGPDEYLAK.V		3	1136.2239	0.6	31.87	1	3.1651E6	31	48.04	PI21-25168-C1.raw	59034	Y
AAEL009955-PB	K.VLVGKDEFATY.D		2	621.3247	0.8	31.17	1	5.137E5	11	35.43	PI21-25168-C1.raw	40538	Y
AAEL009955-PB	K.QAFTLADSKK.R		2	554.8038	0.5	31.13	1	1.46E6	10	20.61	PI21-25168-C1.raw	17982	Y
AAEL009955-PB	V.GAEDVSLHATIK.S		2	620.8301	-0.2	30.69	1	3.2858E5	12	28.55	PI21-25168-C1.raw	30462	Y
AAEL009955-PB	R.FDFATSK.N		2	408.2011	2.0	30.68	1	3.2211E7	7	27.58	PI21-25168-C1.raw	28741	Y
AAEL009955-PB	K.DKFGQYDSTVSFYLDK.K		3	638.3042	0.9	30.36	1	1.086E6	16	42.25	PI21-25168-C1.raw	50845	Y
AAEL009955-PB	K.VFPYVSSVK.F		2	513.2874	0.9	29.69	1	4.1369E7	9	33.12	PI21-25168-C1.raw	36968	Y
AAEL009955-PB	R.GLLGNGN(+.98)NEPYDDFTLPNGK.I	Deamidation (NQ)	3	712.6644	-4.3	29.48	1	1.5081E5	20	49.05	PI21-25168-C1.raw	60539	Y
AAEL009955-PB	K.ADLTSTFK.F		2	441.7322	0.5	29.36	1	1.7813E7	8	28.50	PI21-25168-C1.raw	30548	Y
AAEL009955-PB	K.EFKEC(+57.02)FDNLYHVIGVTLC(+57.02)ASAGQK.Q	Carbamidomethylation	3	929.4484	1.1	29.16	1	2.7749E5	24	51.32	PI21-25168-C1.raw	63790	Y
AAEL009955-PB	K.LNLPDADPFAAEA.S		2	672.3282	1.1	29.09	0	0	13	51.40	PI21-25168-C1.raw	63879	Y
AAEL009955-PB	K.NVSELFR.N		2	432.7325	0.5	28.72	1	2.2062E7	7	30.90	PI21-25168-C1.raw	33991	Y
AAEL009955-PB	V.DGEYGYDKYK.I		2	619.2729	1.3	28.60	1	1.3738E5	10	22.57	PI21-25168-C1.raw	20959	Y
AAEL009955-PB	K.DEFATYDLK.L		2	551.2590	0.9	28.42	1	1.0605E6	9	35.01	PI21-25168-C1.raw	39906	Y
AAEL009955-PB	K.HVN(+.98)FDLEK.K	Deamidation (NQ)	2	501.7485	0.7	27.65	0	0	8	25.74	PI21-25168-C1.raw	26009	Y
AAEL009955-PB	L.TDKLPGGK.Q		2	408.2345	-0.4	27.61	1	6.4772E5	8	18.79	PI21-25168-C1.raw	15505	Y
AAEL009955-PB	K.STLLGELVQATINDLRK.E		3	624.3585	0.7	27.24	0	0	17	59.34	PI21-25168-C1.raw	74747	Y
AAEL009955-PB	V.SVVASALGEHIAR.T		2	655.3652	0.7	26.85	1	3.7463E4	13	48.52	PI21-25168-C1.raw	59802	Y
AAEL009955-PB	K.N(+.98)DVHAWR.R	Deamidation (NQ)	2	449.7123	0.9	26.84	1	3.1964E5	7	20.87	PI21-25168-C1.raw	18223	Y
AAEL009955-PB	K.SVSLVDKDVIELNDQGVVTFN(+.98)GK.A	Deamidation (NQ)	3	826.4330	3.1	26.66	1	1.2995E6	23	46.71	PI21-25168-C1.raw	57430	Y
AAEL004297-PJ	| transcript=AAEL004297-RJ | gene=AAEL004297 | organism=Aedes_aegypti_LVP_AGWG | gene_product=ATP-citrate synthase | transcript_product=ATP-citrate synthase | location=AaegL5_2:293502711-293527330(-) | protein_length=1089 | sequence_SO=chro...	119236	61	61	61	317.38	123	1.0582E+09	15
Protein Accessions	Peptide	PTM	z	m/z	ppm	-10lgP	# Features	Area	Length	RT	Source File	Scan	Unique
AAEL004297-PJ, AAEL004297-PI	K.LDVPVGQDVTLESIEK.V		2	871.4650	0.5	82.27	2	2.7558E7	16	44.30	PI21-25168-C1.raw	53669	Y
AAEL004297-PJ, AAEL004297-PI	R.SAYESSMEVLDYPQIR.T		2	944.4440	0.8	80.99	2	3.1E7	16	43.32	PI21-25168-C1.raw	52297	Y
AAEL004297-PJ, AAEL004297-PI	R.AVQSMLDFDFIC(+57.02)R.R	Carbamidomethylation	2	801.3771	1.1	76.20	2	5.5268E6	13	51.47	PI21-25168-C1.raw	63891	Y
AAEL004297-PJ, AAEL004297-PI	R.GQELLYAGMPISDVLQK.N		2	931.4908	0.8	72.38	2	7.6183E6	17	49.93	PI21-25168-C1.raw	61753	Y
AAEL004297-PJ, AAEL004297-PI	K.SSAASNDAVNGGTAVK.Y		2	724.8527	0.3	70.03	1	1.0667E7	16	18.24	PI21-25168-C1.raw	14747	Y
AAEL004297-PJ, AAEL004297-PI, AAEL004297-PH, AAEL004297-PA, AAEL004297-PG, AAEL004297-PE, AAEL004297-PB, AAEL004297-PC, AAEL004297-PF, AAEL004297-PD	K.EADVLVNFASLR.S		2	667.3599	1.1	69.66	1	3.1031E7	12	46.62	PI21-25168-C1.raw	57026	Y
AAEL004297-PJ, AAEL004297-PI	K.EFVM(+15.99)ENFPAKPLLEYALEVEK.I	Oxidation (M)	2	1256.6389	1.0	68.77	0	0	21	53.79	PI21-25168-C1.raw	67229	Y
AAEL004297-PJ, AAEL004297-PI	K.ALKLDVPVGQDVTLESIEK.V		2	1027.5735	0.9	68.36	1	8.3128E6	19	43.78	PI21-25168-C1.raw	53022	Y
AAEL004297-PJ, AAEL004297-PI	K.EFVMENFPAKPLLEYALEVEK.I		2	1248.6398	-0.3	67.92	0	0	21	57.59	PI21-25168-C1.raw	72360	Y
AAEL004297-PJ, AAEL004297-PI, AAEL004297-PH, AAEL004297-PA, AAEL004297-PG, AAEL004297-PE, AAEL004297-PB, AAEL004297-PC, AAEL004297-PF, AAEL004297-PD	R.TIAIIAEGIPENLTR.K		2	805.9600	0.9	67.84	2	5.0225E7	15	46.24	PI21-25168-C1.raw	56412	Y
AAEL004297-PJ, AAEL004297-PI	K.NVGIGGVVSLLWFQR.C		2	822.9659	1.5	65.90	1	2.6345E6	15	59.26	PI21-25168-C1.raw	74488	Y
AAEL004297-PJ, AAEL004297-PI	R.TADTILFYHQGGVDIGDVDSK.A		2	1126.0479	0.4	65.59	2	1.9004E7	21	41.84	PI21-25168-C1.raw	50226	Y
AAEL004297-PJ, AAEL004297-PI	R.KPASFMTSIC(+57.02)DER.G	Carbamidomethylation	2	771.3587	0.9	65.06	2	8.7478E6	13	28.93	PI21-25168-C1.raw	31015	Y
AAEL004297-PJ, AAEL004297-PI, AAEL004297-PH, AAEL004297-PA, AAEL004297-PG, AAEL004297-PE, AAEL004297-PB, AAEL004297-PC, AAEL004297-PF, AAEL004297-PD	K.YSQVEIGSGEYQR.M		2	758.3574	0.1	64.69	1	3.2273E7	13	28.32	PI21-25168-C1.raw	30651	Y
AAEL004297-PJ, AAEL004297-PI	K.SSAASNDAVN(+.98)GGTAVK.Y	Deamidation (NQ)	2	725.3453	1.2	64.04	3	8.892E6	16	19.45	PI21-25168-C1.raw	16265	Y
AAEL004297-PJ, AAEL004297-PI	K.KPNLILNVDGVIATC(+57.02)FVDMLR.N	Carbamidomethylation	2	1194.6484	4.9	62.90	0	0	21	60.82	PI21-25168-C1.raw	76750	Y
AAEL004297-PJ, AAEL004297-PI	R.SAYESSM(+15.99)EVLDYPQIR.T	Oxidation (M)	2	952.4413	0.6	62.67	2	7.4893E6	16	38.36	PI21-25168-C1.raw	44846	Y
AAEL004297-PJ, AAEL004297-PI	K.TILSLMTSSPK.H		2	589.3286	0.2	61.51	1	5.0853E7	11	39.65	PI21-25168-C1.raw	46760	Y
AAEL004297-PJ, AAEL004297-PI	K.IGNTGGMLDNILHSK.L		2	785.4071	1.0	61.39	2	4.4044E7	15	37.84	PI21-25168-C1.raw	44135	Y
AAEL004297-PJ, AAEL004297-PI	K.IDATADFVC(+57.02)RPK.W	Carbamidomethylation	2	696.8512	0.9	60.22	2	2.1197E7	12	28.78	PI21-25168-C1.raw	30710	Y
AAEL004297-PJ, AAEL004297-PI	R.VASFIYNLYK.L		2	609.3325	1.1	60.18	1	2.1789E7	10	42.04	PI21-25168-C1.raw	50496	Y
AAEL004297-PJ, AAEL004297-PI	K.ALAAAGAHVPDSFDNLGDLVGSVYADLVK.S		3	962.4973	3.3	60.11	1	6.2123E7	29	62.05	PI21-25168-C1.raw	78739	Y
AAEL004297-PJ, AAEL004297-PI	F.TNVAATFSGIITALR.E		2	767.9335	0.7	59.96	2	1.0993E6	15	53.30	PI21-25168-C1.raw	66566	Y
AAEL004297-PJ, AAEL004297-PI	R.AVQSM(+15.99)LDFDFIC(+57.02)R.R	Oxidation (M); Carbamidomethylation	2	809.3752	2.0	59.50	1	1.2875E6	13	46.05	PI21-25168-C1.raw	56143	Y
AAEL004297-PJ, AAEL004297-PI	K.SGVIVPAEEVPPPTVPMDYSWAR.E		2	1249.1260	0.6	58.85	2	1.9257E7	23	50.99	PI21-25168-C1.raw	63157	Y
AAEL004297-PJ, AAEL004297-PI	R.AGKDLVSSVVSGLLTIGDR.F		2	944.0337	3.0	58.24	1	5.9589E6	19	56.22	PI21-25168-C1.raw	70464	Y
AAEL004297-PJ, AAEL004297-PI	K.SSAASN(+.98)DAVN(+.98)GGTAVK.Y	Deamidation (NQ)	2	725.8359	-0.7	55.35	0	0	16	20.17	PI21-25168-C1.raw	17325	Y
AAEL004297-PJ, AAEL004297-PI	K.LIEHNVSIFVR.R		2	663.8804	0.6	55.04	1	3.6986E7	11	32.45	PI21-25168-C1.raw	36198	Y
AAEL004297-PJ, AAEL004297-PI	K.LYRPGSVAYVSR.S		2	684.3755	0.5	54.60	2	4.8426E7	12	25.89	PI21-25168-C1.raw	26209	Y
AAEL004297-PJ, AAEL004297-PI	R.HPWDDISYVLPEQYN		2	938.4319	1.0	53.66	1	2.8939E7	15	51.15	PI21-25168-C1.raw	63362	Y
AAEL004297-PJ, AAEL004297-PI	R.SGGMSNELNNIISLTTNGVFEGVAIGGDR.Y		3	974.8153	1.8	53.33	1	2.7397E5	29	63.47	PI21-25168-C1.raw	80587	Y
AAEL004297-PJ, AAEL004297-PI	R.SVGFIGHYMDQK.R		2	691.3330	1.3	53.13	1	2.1262E6	12	31.45	PI21-25168-C1.raw	34787	Y
AAEL004297-PJ, AAEL004297-PI	K.NVSIIGPATVGGVKPGC(+57.02)FK.I	Carbamidomethylation	2	951.0200	0.8	51.77	1	2.4001E5	19	36.86	PI21-25168-C1.raw	42753	Y
AAEL004297-PJ, AAEL004297-PI	K.KGQLIMGIGHR.V		3	403.9012	0.5	51.69	2	1.198E7	11	21.78	PI21-25168-C1.raw	19570	Y
AAEL004297-PJ, AAEL004297-PI	K.ALVWGMQTR.A		2	531.2819	0.3	50.33	1	2.9337E7	9	35.16	PI21-25168-C1.raw	40156	Y
AAEL004297-PJ, AAEL004297-PI	R.RAGPNYQEGLR.K		2	630.8259	0.2	50.13	0	0	11	18.95	PI21-25168-C1.raw	15719	Y
AAEL004297-PJ, AAEL004297-PI	R.GQELLYAGM(+15.99)PISDVLQK.N	Oxidation (M)	2	939.4884	1.0	50.05	2	1.8843E6	17	45.04	PI21-25168-C1.raw	54805	Y
AAEL004297-PJ, AAEL004297-PI	F.LLPGGQQAADAAK.K		2	620.3383	0.2	50.04	1	2.1322E6	13	24.24	PI21-25168-C1.raw	23506	Y
AAEL004297-PJ, AAEL004297-PI	K.ALVWGM(+15.99)QTR.A	Oxidation (M)	2	539.2800	1.7	49.83	1	6.5119E6	9	29.39	PI21-25168-C1.raw	31592	Y
AAEL004297-PJ, AAEL004297-PI	R.EATGKDIINR.H		2	558.8046	1.0	48.80	1	8.1008E5	10	18.12	PI21-25168-C1.raw	14583	Y
AAEL004297-PJ, AAEL004297-PI	R.FGGALDGAAK.Q		2	453.7379	0.6	48.68	2	5.2519E7	10	23.21	PI21-25168-C1.raw	21924	Y
AAEL004297-PJ, AAEL004297-PI	K.PLLEYALEVEK.I		2	652.3613	0.7	48.01	1	4.4059E5	11	43.72	PI21-25168-C1.raw	52860	Y
AAEL004297-PJ, AAEL004297-PI	R.AGPNYQEGLRK.M		2	616.8232	0.9	47.97	1	1.8608E6	11	18.54	PI21-25168-C1.raw	15176	Y
AAEL004297-PJ, AAEL004297-PI	K.VLITGGGIANF.T		2	531.3029	-0.4	47.12	1	6.3966E5	11	49.11	PI21-25168-C1.raw	60627	Y
AAEL004297-PJ, AAEL004297-PI	R.REEPSVVAMVYPFTGYHK.Q		3	704.0199	1.2	46.60	1	1.8903E7	18	39.90	PI21-25168-C1.raw	47103	Y
AAEL004297-PJ, AAEL004297-PI	K.SGVIVPAEEVPPPTVPM(+15.99)DYSWAR.E	Oxidation (M)	2	1257.1237	0.8	44.87	0	0	23	47.57	PI21-25168-C1.raw	58463	Y
AAEL004297-PJ, AAEL004297-PI	R.YPGTTFMDHILR.Y		2	725.8617	1.0	44.79	1	4.8886E5	12	40.03	PI21-25168-C1.raw	47433	Y
AAEL004297-PJ, AAEL004297-PI	K.VLITGGGIANFTNVAATFSGIITALR.E		3	859.8184	0.2	44.55	2	4.4253E6	26	70.66	PI21-25168-C1.raw	91135	Y
AAEL004297-PJ, AAEL004297-PI	K.VLLTEVAAAK.K		2	507.8138	1.1	44.19	1	6.0216E7	10	31.77	PI21-25168-C1.raw	35080	Y
AAEL004297-PJ, AAEL004297-PI	K.KGQLIM(+15.99)GIGHR.V	Oxidation (M)	3	409.2328	0.5	43.66	2	4.2917E6	11	18.12	PI21-25168-C1.raw	14913	Y
AAEL004297-PJ, AAEL004297-PI	R.REEPSVVAM(+15.99)VYPFTGYHK.Q	Oxidation (M)	3	709.3511	0.5	42.12	1	2.2365E6	18	34.52	PI21-25168-C1.raw	39236	Y
AAEL004297-PJ, AAEL004297-PI, AAEL004297-PH, AAEL004297-PA, AAEL004297-PG, AAEL004297-PE, AAEL004297-PB, AAEL004297-PC, AAEL004297-PF, AAEL004297-PD	K.SINNPDIR.V		2	464.7458	-0.2	40.65	1	4.3157E7	8	21.04	PI21-25168-C1.raw	18429	Y
AAEL004297-PJ, AAEL004297-PI	K.WGEIDYPPPFGR.D		2	717.3474	1.9	38.92	1	3.1507E7	12	45.79	PI21-25168-C1.raw	55230	Y
AAEL004297-PJ, AAEL004297-PI	K.DLVSSVVSGLLTIGDR.F		2	815.9543	0.2	38.45	2	3.0785E7	16	69.51	PI21-25168-C1.raw	88398	Y
AAEL004297-PJ, AAEL004297-PI	R.DAYPEEAYIADLDAK.S		3	561.9302	0.8	37.81	2	2.4785E7	15	44.62	PI21-25168-C1.raw	54157	Y
AAEL004297-PJ, AAEL004297-PI	K.GQLIMGIGHR.V		2	541.3014	1.9	37.72	2	1.3884E7	10	27.50	PI21-25168-C1.raw	28923	Y
AAEL004297-PJ, AAEL004297-PI	K.MIVLLGEVGGVEEYEVC(+57.02)EALQDGR.I	Carbamidomethylation	3	889.1014	1.9	37.47	2	1.915E5	24	67.42	PI21-25168-C1.raw	85883	Y
AAEL004297-PJ, AAEL004297-PI	K.LYRPGSVAY.V		2	513.2748	0.8	36.85	1	2.2432E7	9	28.21	PI21-25168-C1.raw	29808	Y
AAEL004297-PJ, AAEL004297-PI	K.HKEADVLVNFASLR.S		3	533.6252	-2.4	35.86	0	0	14	35.18	PI21-25168-C1.raw	40247	Y
AAEL004297-PJ, AAEL004297-PI, AAEL004297-PH, AAEL004297-PA, AAEL004297-PG, AAEL004297-PE, AAEL004297-PB, AAEL004297-PC, AAEL004297-PF, AAEL004297-PD	K.LGLIAVNK.N		2	414.2713	0.6	34.97	1	4.5349E7	8	31.26	PI21-25168-C1.raw	34546	Y
AAEL004297-PJ, AAEL004297-PI	K.IIKEFVMENFPAKPLLEYALEVEK.I		4	713.3902	1.0	33.36	0	0	24	54.94	PI21-25168-C1.raw	68684	Y
AAEL004297-PJ, AAEL004297-PI	K.GQLIM(+15.99)GIGHR.V	Oxidation (M)	2	549.2984	1.0	32.56	1	1.0697E6	10	23.29	PI21-25168-C1.raw	21978	Y
AAEL004297-PJ, AAEL004297-PI	R.NFIIEPFVPHK.D		3	447.5838	0.6	32.18	1	6.6299E6	11	40.72	PI21-25168-C1.raw	48304	Y
AAEL004297-PJ, AAEL004297-PI	R.EEPSVVAMVYPF.T		2	684.3321	1.3	32.01	0	0	12	60.26	PI21-25168-C1.raw	76000	Y
AAEL004297-PJ, AAEL004297-PI	R.ITKPLVAW.C		2	464.2864	-0.6	31.20	1	5.5108E5	8	36.24	PI21-25168-C1.raw	41870	Y
AAEL004297-PJ, AAEL004297-PI	R.EEPSVVAM(+15.99)VYPFTGYHK.Q	Oxidation (M)	2	985.4702	-1.7	30.73	0	0	17	40.11	PI21-25168-C1.raw	47592	Y
AAEL004297-PJ, AAEL004297-PI	R.GKLGLIAVNK.N		2	506.8295	0.3	28.93	1	2.3686E6	10	26.04	PI21-25168-C1.raw	26471	Y
AAEL004297-PJ, AAEL004297-PI	K.SC(+57.02)NVHFATANFLLPGGQQAADAAK.K	Carbamidomethylation	3	830.0740	1.4	28.63	1	1.1198E7	24	40.09	PI21-25168-C1.raw	47419	Y
AAEL004297-PJ, AAEL004297-PI	F.SGIITALR.E		2	415.7584	0.2	28.52	1	1.108E6	8	30.74	PI21-25168-C1.raw	33790	Y
AAEL004297-PJ, AAEL004297-PI	K.EFVMENFPAK.P		2	606.2927	1.4	28.02	1	4.5869E5	10	37.33	PI21-25168-C1.raw	43448	Y
AAEL004297-PJ, AAEL004297-PI	K.NVSIIGPATVGGVK.P		2	656.3867	2.4	27.53	0	0	14	35.69	PI21-25168-C1.raw	41004	Y
AAEL004297-PJ, AAEL004297-PI	R.AGPNYQEGLR.K		2	552.7757	0.9	27.25	1	1.9012E7	10	23.34	PI21-25168-C1.raw	21925	Y
AAEL004297-PJ, AAEL004297-PI	K.TILSLM(+15.99)TSSPK.H	Oxidation (M)	2	597.3264	0.8	26.84	1	9.4363E6	11	31.63	PI21-25168-C1.raw	34924	Y
AAEL004297-PI	| transcript=AAEL004297-RI | gene=AAEL004297 | organism=Aedes_aegypti_LVP_AGWG | gene_product=ATP-citrate synthase | transcript_product=ATP-citrate synthase | location=AaegL5_2:293502711-293527330(-) | protein_length=1089 | sequence_SO=chro...	119236	61	61	61	317.38	123	1.0582E+09	15
Protein Accessions	Peptide	PTM	z	m/z	ppm	-10lgP	# Features	Area	Length	RT	Source File	Scan	Unique
AAEL004297-PJ, AAEL004297-PI	K.LDVPVGQDVTLESIEK.V		2	871.4650	0.5	82.27	2	2.7558E7	16	44.30	PI21-25168-C1.raw	53669	Y
AAEL004297-PJ, AAEL004297-PI	R.SAYESSMEVLDYPQIR.T		2	944.4440	0.8	80.99	2	3.1E7	16	43.32	PI21-25168-C1.raw	52297	Y
AAEL004297-PJ, AAEL004297-PI	R.AVQSMLDFDFIC(+57.02)R.R	Carbamidomethylation	2	801.3771	1.1	76.20	2	5.5268E6	13	51.47	PI21-25168-C1.raw	63891	Y
AAEL004297-PJ, AAEL004297-PI	R.GQELLYAGMPISDVLQK.N		2	931.4908	0.8	72.38	2	7.6183E6	17	49.93	PI21-25168-C1.raw	61753	Y
AAEL004297-PJ, AAEL004297-PI	K.SSAASNDAVNGGTAVK.Y		2	724.8527	0.3	70.03	1	1.0667E7	16	18.24	PI21-25168-C1.raw	14747	Y
AAEL004297-PJ, AAEL004297-PI, AAEL004297-PH, AAEL004297-PA, AAEL004297-PG, AAEL004297-PE, AAEL004297-PB, AAEL004297-PC, AAEL004297-PF, AAEL004297-PD	K.EADVLVNFASLR.S		2	667.3599	1.1	69.66	1	3.1031E7	12	46.62	PI21-25168-C1.raw	57026	Y
AAEL004297-PJ, AAEL004297-PI	K.EFVM(+15.99)ENFPAKPLLEYALEVEK.I	Oxidation (M)	2	1256.6389	1.0	68.77	0	0	21	53.79	PI21-25168-C1.raw	67229	Y
AAEL004297-PJ, AAEL004297-PI	K.ALKLDVPVGQDVTLESIEK.V		2	1027.5735	0.9	68.36	1	8.3128E6	19	43.78	PI21-25168-C1.raw	53022	Y
AAEL004297-PJ, AAEL004297-PI	K.EFVMENFPAKPLLEYALEVEK.I		2	1248.6398	-0.3	67.92	0	0	21	57.59	PI21-25168-C1.raw	72360	Y
AAEL004297-PJ, AAEL004297-PI, AAEL004297-PH, AAEL004297-PA, AAEL004297-PG, AAEL004297-PE, AAEL004297-PB, AAEL004297-PC, AAEL004297-PF, AAEL004297-PD	R.TIAIIAEGIPENLTR.K		2	805.9600	0.9	67.84	2	5.0225E7	15	46.24	PI21-25168-C1.raw	56412	Y
AAEL004297-PJ, AAEL004297-PI	K.NVGIGGVVSLLWFQR.C		2	822.9659	1.5	65.90	1	2.6345E6	15	59.26	PI21-25168-C1.raw	74488	Y
AAEL004297-PJ, AAEL004297-PI	R.TADTILFYHQGGVDIGDVDSK.A		2	1126.0479	0.4	65.59	2	1.9004E7	21	41.84	PI21-25168-C1.raw	50226	Y
AAEL004297-PJ, AAEL004297-PI	R.KPASFMTSIC(+57.02)DER.G	Carbamidomethylation	2	771.3587	0.9	65.06	2	8.7478E6	13	28.93	PI21-25168-C1.raw	31015	Y
AAEL004297-PJ, AAEL004297-PI, AAEL004297-PH, AAEL004297-PA, AAEL004297-PG, AAEL004297-PE, AAEL004297-PB, AAEL004297-PC, AAEL004297-PF, AAEL004297-PD	K.YSQVEIGSGEYQR.M		2	758.3574	0.1	64.69	1	3.2273E7	13	28.32	PI21-25168-C1.raw	30651	Y
AAEL004297-PJ, AAEL004297-PI	K.SSAASNDAVN(+.98)GGTAVK.Y	Deamidation (NQ)	2	725.3453	1.2	64.04	3	8.892E6	16	19.45	PI21-25168-C1.raw	16265	Y
AAEL004297-PJ, AAEL004297-PI	K.KPNLILNVDGVIATC(+57.02)FVDMLR.N	Carbamidomethylation	2	1194.6484	4.9	62.90	0	0	21	60.82	PI21-25168-C1.raw	76750	Y
AAEL004297-PJ, AAEL004297-PI	R.SAYESSM(+15.99)EVLDYPQIR.T	Oxidation (M)	2	952.4413	0.6	62.67	2	7.4893E6	16	38.36	PI21-25168-C1.raw	44846	Y
AAEL004297-PJ, AAEL004297-PI	K.TILSLMTSSPK.H		2	589.3286	0.2	61.51	1	5.0853E7	11	39.65	PI21-25168-C1.raw	46760	Y
AAEL004297-PJ, AAEL004297-PI	K.IGNTGGMLDNILHSK.L		2	785.4071	1.0	61.39	2	4.4044E7	15	37.84	PI21-25168-C1.raw	44135	Y
AAEL004297-PJ, AAEL004297-PI	K.IDATADFVC(+57.02)RPK.W	Carbamidomethylation	2	696.8512	0.9	60.22	2	2.1197E7	12	28.78	PI21-25168-C1.raw	30710	Y
AAEL004297-PJ, AAEL004297-PI	R.VASFIYNLYK.L		2	609.3325	1.1	60.18	1	2.1789E7	10	42.04	PI21-25168-C1.raw	50496	Y
AAEL004297-PJ, AAEL004297-PI	K.ALAAAGAHVPDSFDNLGDLVGSVYADLVK.S		3	962.4973	3.3	60.11	1	6.2123E7	29	62.05	PI21-25168-C1.raw	78739	Y
AAEL004297-PJ, AAEL004297-PI	F.TNVAATFSGIITALR.E		2	767.9335	0.7	59.96	2	1.0993E6	15	53.30	PI21-25168-C1.raw	66566	Y
AAEL004297-PJ, AAEL004297-PI	R.AVQSM(+15.99)LDFDFIC(+57.02)R.R	Oxidation (M); Carbamidomethylation	2	809.3752	2.0	59.50	1	1.2875E6	13	46.05	PI21-25168-C1.raw	56143	Y
AAEL004297-PJ, AAEL004297-PI	K.SGVIVPAEEVPPPTVPMDYSWAR.E		2	1249.1260	0.6	58.85	2	1.9257E7	23	50.99	PI21-25168-C1.raw	63157	Y
AAEL004297-PJ, AAEL004297-PI	R.AGKDLVSSVVSGLLTIGDR.F		2	944.0337	3.0	58.24	1	5.9589E6	19	56.22	PI21-25168-C1.raw	70464	Y
AAEL004297-PJ, AAEL004297-PI	K.SSAASN(+.98)DAVN(+.98)GGTAVK.Y	Deamidation (NQ)	2	725.8359	-0.7	55.35	0	0	16	20.17	PI21-25168-C1.raw	17325	Y
AAEL004297-PJ, AAEL004297-PI	K.LIEHNVSIFVR.R		2	663.8804	0.6	55.04	1	3.6986E7	11	32.45	PI21-25168-C1.raw	36198	Y
AAEL004297-PJ, AAEL004297-PI	K.LYRPGSVAYVSR.S		2	684.3755	0.5	54.60	2	4.8426E7	12	25.89	PI21-25168-C1.raw	26209	Y
AAEL004297-PJ, AAEL004297-PI	R.HPWDDISYVLPEQYN		2	938.4319	1.0	53.66	1	2.8939E7	15	51.15	PI21-25168-C1.raw	63362	Y
AAEL004297-PJ, AAEL004297-PI	R.SGGMSNELNNIISLTTNGVFEGVAIGGDR.Y		3	974.8153	1.8	53.33	1	2.7397E5	29	63.47	PI21-25168-C1.raw	80587	Y
AAEL004297-PJ, AAEL004297-PI	R.SVGFIGHYMDQK.R		2	691.3330	1.3	53.13	1	2.1262E6	12	31.45	PI21-25168-C1.raw	34787	Y
AAEL004297-PJ, AAEL004297-PI	K.NVSIIGPATVGGVKPGC(+57.02)FK.I	Carbamidomethylation	2	951.0200	0.8	51.77	1	2.4001E5	19	36.86	PI21-25168-C1.raw	42753	Y
AAEL004297-PJ, AAEL004297-PI	K.KGQLIMGIGHR.V		3	403.9012	0.5	51.69	2	1.198E7	11	21.78	PI21-25168-C1.raw	19570	Y
AAEL004297-PJ, AAEL004297-PI	K.ALVWGMQTR.A		2	531.2819	0.3	50.33	1	2.9337E7	9	35.16	PI21-25168-C1.raw	40156	Y
AAEL004297-PJ, AAEL004297-PI	R.RAGPNYQEGLR.K		2	630.8259	0.2	50.13	0	0	11	18.95	PI21-25168-C1.raw	15719	Y
AAEL004297-PJ, AAEL004297-PI	R.GQELLYAGM(+15.99)PISDVLQK.N	Oxidation (M)	2	939.4884	1.0	50.05	2	1.8843E6	17	45.04	PI21-25168-C1.raw	54805	Y
AAEL004297-PJ, AAEL004297-PI	F.LLPGGQQAADAAK.K		2	620.3383	0.2	50.04	1	2.1322E6	13	24.24	PI21-25168-C1.raw	23506	Y
AAEL004297-PJ, AAEL004297-PI	K.ALVWGM(+15.99)QTR.A	Oxidation (M)	2	539.2800	1.7	49.83	1	6.5119E6	9	29.39	PI21-25168-C1.raw	31592	Y
AAEL004297-PJ, AAEL004297-PI	R.EATGKDIINR.H		2	558.8046	1.0	48.80	1	8.1008E5	10	18.12	PI21-25168-C1.raw	14583	Y
AAEL004297-PJ, AAEL004297-PI	R.FGGALDGAAK.Q		2	453.7379	0.6	48.68	2	5.2519E7	10	23.21	PI21-25168-C1.raw	21924	Y
AAEL004297-PJ, AAEL004297-PI	K.PLLEYALEVEK.I		2	652.3613	0.7	48.01	1	4.4059E5	11	43.72	PI21-25168-C1.raw	52860	Y
AAEL004297-PJ, AAEL004297-PI	R.AGPNYQEGLRK.M		2	616.8232	0.9	47.97	1	1.8608E6	11	18.54	PI21-25168-C1.raw	15176	Y
AAEL004297-PJ, AAEL004297-PI	K.VLITGGGIANF.T		2	531.3029	-0.4	47.12	1	6.3966E5	11	49.11	PI21-25168-C1.raw	60627	Y
AAEL004297-PJ, AAEL004297-PI	R.REEPSVVAMVYPFTGYHK.Q		3	704.0199	1.2	46.60	1	1.8903E7	18	39.90	PI21-25168-C1.raw	47103	Y
AAEL004297-PJ, AAEL004297-PI	K.SGVIVPAEEVPPPTVPM(+15.99)DYSWAR.E	Oxidation (M)	2	1257.1237	0.8	44.87	0	0	23	47.57	PI21-25168-C1.raw	58463	Y
AAEL004297-PJ, AAEL004297-PI	R.YPGTTFMDHILR.Y		2	725.8617	1.0	44.79	1	4.8886E5	12	40.03	PI21-25168-C1.raw	47433	Y
AAEL004297-PJ, AAEL004297-PI	K.VLITGGGIANFTNVAATFSGIITALR.E		3	859.8184	0.2	44.55	2	4.4253E6	26	70.66	PI21-25168-C1.raw	91135	Y
AAEL004297-PJ, AAEL004297-PI	K.VLLTEVAAAK.K		2	507.8138	1.1	44.19	1	6.0216E7	10	31.77	PI21-25168-C1.raw	35080	Y
AAEL004297-PJ, AAEL004297-PI	K.KGQLIM(+15.99)GIGHR.V	Oxidation (M)	3	409.2328	0.5	43.66	2	4.2917E6	11	18.12	PI21-25168-C1.raw	14913	Y
AAEL004297-PJ, AAEL004297-PI	R.REEPSVVAM(+15.99)VYPFTGYHK.Q	Oxidation (M)	3	709.3511	0.5	42.12	1	2.2365E6	18	34.52	PI21-25168-C1.raw	39236	Y
AAEL004297-PJ, AAEL004297-PI, AAEL004297-PH, AAEL004297-PA, AAEL004297-PG, AAEL004297-PE, AAEL004297-PB, AAEL004297-PC, AAEL004297-PF, AAEL004297-PD	K.SINNPDIR.V		2	464.7458	-0.2	40.65	1	4.3157E7	8	21.04	PI21-25168-C1.raw	18429	Y
AAEL004297-PJ, AAEL004297-PI	K.WGEIDYPPPFGR.D		2	717.3474	1.9	38.92	1	3.1507E7	12	45.79	PI21-25168-C1.raw	55230	Y
AAEL004297-PJ, AAEL004297-PI	K.DLVSSVVSGLLTIGDR.F		2	815.9543	0.2	38.45	2	3.0785E7	16	69.51	PI21-25168-C1.raw	88398	Y
AAEL004297-PJ, AAEL004297-PI	R.DAYPEEAYIADLDAK.S		3	561.9302	0.8	37.81	2	2.4785E7	15	44.62	PI21-25168-C1.raw	54157	Y
AAEL004297-PJ, AAEL004297-PI	K.GQLIMGIGHR.V		2	541.3014	1.9	37.72	2	1.3884E7	10	27.50	PI21-25168-C1.raw	28923	Y
AAEL004297-PJ, AAEL004297-PI	K.MIVLLGEVGGVEEYEVC(+57.02)EALQDGR.I	Carbamidomethylation	3	889.1014	1.9	37.47	2	1.915E5	24	67.42	PI21-25168-C1.raw	85883	Y
AAEL004297-PJ, AAEL004297-PI	K.LYRPGSVAY.V		2	513.2748	0.8	36.85	1	2.2432E7	9	28.21	PI21-25168-C1.raw	29808	Y
AAEL004297-PJ, AAEL004297-PI	K.HKEADVLVNFASLR.S		3	533.6252	-2.4	35.86	0	0	14	35.18	PI21-25168-C1.raw	40247	Y
AAEL004297-PJ, AAEL004297-PI, AAEL004297-PH, AAEL004297-PA, AAEL004297-PG, AAEL004297-PE, AAEL004297-PB, AAEL004297-PC, AAEL004297-PF, AAEL004297-PD	K.LGLIAVNK.N		2	414.2713	0.6	34.97	1	4.5349E7	8	31.26	PI21-25168-C1.raw	34546	Y
AAEL004297-PJ, AAEL004297-PI	K.IIKEFVMENFPAKPLLEYALEVEK.I		4	713.3902	1.0	33.36	0	0	24	54.94	PI21-25168-C1.raw	68684	Y
AAEL004297-PJ, AAEL004297-PI	K.GQLIM(+15.99)GIGHR.V	Oxidation (M)	2	549.2984	1.0	32.56	1	1.0697E6	10	23.29	PI21-25168-C1.raw	21978	Y
AAEL004297-PJ, AAEL004297-PI	R.NFIIEPFVPHK.D		3	447.5838	0.6	32.18	1	6.6299E6	11	40.72	PI21-25168-C1.raw	48304	Y
AAEL004297-PJ, AAEL004297-PI	R.EEPSVVAMVYPF.T		2	684.3321	1.3	32.01	0	0	12	60.26	PI21-25168-C1.raw	76000	Y
AAEL004297-PJ, AAEL004297-PI	R.ITKPLVAW.C		2	464.2864	-0.6	31.20	1	5.5108E5	8	36.24	PI21-25168-C1.raw	41870	Y
AAEL004297-PJ, AAEL004297-PI	R.EEPSVVAM(+15.99)VYPFTGYHK.Q	Oxidation (M)	2	985.4702	-1.7	30.73	0	0	17	40.11	PI21-25168-C1.raw	47592	Y
AAEL004297-PJ, AAEL004297-PI	R.GKLGLIAVNK.N		2	506.8295	0.3	28.93	1	2.3686E6	10	26.04	PI21-25168-C1.raw	26471	Y
AAEL004297-PJ, AAEL004297-PI	K.SC(+57.02)NVHFATANFLLPGGQQAADAAK.K	Carbamidomethylation	3	830.0740	1.4	28.63	1	1.1198E7	24	40.09	PI21-25168-C1.raw	47419	Y
AAEL004297-PJ, AAEL004297-PI	F.SGIITALR.E		2	415.7584	0.2	28.52	1	1.108E6	8	30.74	PI21-25168-C1.raw	33790	Y
AAEL004297-PJ, AAEL004297-PI	K.EFVMENFPAK.P		2	606.2927	1.4	28.02	1	4.5869E5	10	37.33	PI21-25168-C1.raw	43448	Y
AAEL004297-PJ, AAEL004297-PI	K.NVSIIGPATVGGVK.P		2	656.3867	2.4	27.53	0	0	14	35.69	PI21-25168-C1.raw	41004	Y
AAEL004297-PJ, AAEL004297-PI	R.AGPNYQEGLR.K		2	552.7757	0.9	27.25	1	1.9012E7	10	23.34	PI21-25168-C1.raw	21925	Y
AAEL004297-PJ, AAEL004297-PI	K.TILSLM(+15.99)TSSPK.H	Oxidation (M)	2	597.3264	0.8	26.84	1	9.4363E6	11	31.63	PI21-25168-C1.raw	34924	Y
AAEL000758-PB	| transcript=AAEL000758-RB | gene=AAEL000758 | organism=Aedes_aegypti_LVP_AGWG | gene_product=ubiquitin-activating enzyme E1 | transcript_product=ubiquitin-activating enzyme E1 | location=AaegL5_3:244989935-245009640(-) | protein_length=108...	121242	57	52	52	309.66	120	7.5689E+08	17
Protein Accessions	Peptide	PTM	z	m/z	ppm	-10lgP	# Features	Area	Length	RT	Source File	Scan	Unique
AAEL000758-PB	K.QSAANAAQYVSDPTFIER.T		2	984.4771	0.5	81.77	2	3.2321E7	18	38.54	PI21-25168-C1.raw	45030	Y
AAEL000758-PB	K.IAVTDAAMQAEANGASGEELDQDR.I		2	1231.5596	0.8	78.95	1	2.9271E6	24	37.82	PI21-25168-C1.raw	44106	Y
AAEL000758-PB	K.SLAEAENAPEFIM(+15.99)SDFAK.W	Oxidation (M)	2	993.4626	1.0	77.26	1	5.3184E6	18	44.04	PI21-25168-C1.raw	53176	Y
AAEL000758-PB	K.IAVTDAAMQAEAN(+.98)GASGEELDQDR.I	Deamidation (NQ)	2	1232.0492	-1.2	76.79	2	1.8937E6	24	37.14	PI21-25168-C1.raw	43351	Y
AAEL000758-PB	K.VLGPYTFSIGDTIK.F		2	755.9121	1.2	76.63	1	3.5001E7	14	46.24	PI21-25168-C1.raw	56411	Y
AAEL000758-PB	K.MDEINEATLTTFAK.V		2	792.3856	1.1	76.30	1	1.4835E7	14	41.76	PI21-25168-C1.raw	50004	Y
AAEL000758-PB	K.WDHPQNTQMAFTVLGR.Y		2	950.9605	0.8	75.42	2	2.1367E7	16	38.91	PI21-25168-C1.raw	45749	Y
AAEL000758-PB	R.LDGVANALDNIDAR.I		2	728.8739	1.1	73.82	2	6.0727E7	14	39.32	PI21-25168-C1.raw	46259	Y
AAEL000758-PB	K.M(+15.99)DEINEATLTTFAK.V	Oxidation (M)	2	800.3821	-0.1	72.53	1	1.3268E6	14	39.48	PI21-25168-C1.raw	46650	Y
AAEL000758-PB	K.EGGEIIVTDMDLIEK.S		2	831.4196	1.0	69.00	2	1.5226E7	15	47.23	PI21-25168-C1.raw	57893	Y
AAEL000758-PB	K.NFPNAIEHTLQWAR.D		2	848.9323	1.1	66.27	1	4.966E6	14	40.93	PI21-25168-C1.raw	48714	Y
AAEL000758-PB	K.LPGVQPLEVLESVK.T		2	754.4413	1.5	66.23	2	3.0306E7	14	49.93	PI21-25168-C1.raw	61877	Y
AAEL000758-PB	R.NNIALITADTR.G		2	601.3312	1.3	62.48	1	3.9079E7	11	32.23	PI21-25168-C1.raw	35860	Y
AAEL000758-PB	K.ALC(+57.02)SLADLSSQFYLTADDVGR.N	Carbamidomethylation	2	1151.5540	-0.6	61.99	2	9.2924E5	21	55.09	PI21-25168-C1.raw	68886	Y
AAEL000758-PB	K.LAQGFNTLER.F		2	574.8064	-0.2	61.79	1	4.6599E7	10	29.50	PI21-25168-C1.raw	31777	Y
AAEL000758-PB	R.LALTMSEVVR.R		2	559.8162	1.2	61.66	2	3.3581E7	10	37.82	PI21-25168-C1.raw	43972	Y
AAEL000758-PB	R.LPRPWNVEDAAEFVEMC(+57.02)K.E	Carbamidomethylation	3	731.0162	1.5	61.62	2	2.38E6	18	47.43	PI21-25168-C1.raw	58170	Y
AAEL000758-PB	K.NGFLNLALPFFTFSEPIQAK.K		2	1127.6010	1.8	61.09	2	2.0757E7	20	67.42	PI21-25168-C1.raw	85619	Y
AAEL000758-PB	R.TLKLPGVQPLEVLESVK.T		3	617.3715	0.1	60.89	2	8.5173E6	17	48.70	PI21-25168-C1.raw	60001	Y
AAEL000758-PB	K.QSAAN(+.98)AAQYVSDPTFIER.T	Deamidation (NQ)	2	984.9692	0.7	60.48	0	0	18	40.06	PI21-25168-C1.raw	47516	Y
AAEL000758-PB	R.C(+57.02)PEAIPFDVENPMHLDYIFATANLR.A	Carbamidomethylation	3	978.4717	1.6	59.97	0	0	25	57.67	PI21-25168-C1.raw	72463	Y
AAEL000758-PB	R.AEVYGIPQLR.D		2	573.3198	0.8	59.58	1	6.1804E7	10	37.22	PI21-25168-C1.raw	42992	Y
AAEL000758-PB	R.DINVVSHENR.V		2	591.7971	0.7	59.20	1	2.511E7	10	20.29	PI21-25168-C1.raw	17353	Y
AAEL000758-PB	K.NFAMIGVASK.E		2	519.2760	0.0	57.44	1	1.5292E7	10	34.23	PI21-25168-C1.raw	38800	Y
AAEL000758-PB	R.SDVLISGLGGLGVEIAK.N		2	814.4683	1.7	56.25	1	4.3501E6	17	51.55	PI21-25168-C1.raw	64341	Y
AAEL000758-PB	K.YFIVGAGAIGC(+57.02)ELLK.N	Carbamidomethylation	2	805.9359	2.1	56.03	1	8.4121E6	15	50.98	PI21-25168-C1.raw	63273	Y
AAEL000758-PB	R.YDAQIAVFGR.K		2	570.2968	1.8	55.69	1	4.055E7	10	36.91	PI21-25168-C1.raw	42633	Y
AAEL000758-PB	R.NN(+.98)IALITADTR.G	Deamidation (NQ)	2	601.8234	1.6	54.31	0	0	11	39.61	PI21-25168-C1.raw	46861	Y
AAEL000758-PB	K.IAVTDAAM(+15.99)QAEANGASGEELDQDR.I	Oxidation (M)	3	826.7075	1.2	53.02	2	2.7691E6	24	34.94	PI21-25168-C1.raw	39847	Y
AAEL000758-PB	K.NFAM(+15.99)IGVASK.E	Oxidation (M)	2	527.2739	0.8	52.51	1	2.314E6	10	29.10	PI21-25168-C1.raw	31287	Y
AAEL000758-PB	R.LALTM(+15.99)SEVVR.R	Oxidation (M)	2	567.8135	0.9	52.42	1	7.2112E6	10	30.38	PI21-25168-C1.raw	33141	Y
AAEL000758-PB	R.N(+.98)NIALITADTR.G	Deamidation (NQ)	2	601.8234	1.7	52.20	0	0	11	39.79	PI21-25168-C1.raw	47128	Y
AAEL000758-PB	R.FKNGFLNLALPFFTFSEPIQAK.K		3	843.7914	2.2	50.43	1	9.0341E5	22	61.20	PI21-25168-C1.raw	77210	Y
AAEL000758-PB	R.QLYVLGHDAMR.R		2	651.8351	0.4	50.15	1	5.7956E6	11	30.14	PI21-25168-C1.raw	32754	Y
AAEL000758-PB	K.EFLDYFER.E		2	559.7614	0.3	49.21	1	6.6372E6	8	44.85	PI21-25168-C1.raw	54460	Y
AAEL000758-PB	R.DMFEGIFK.Q		2	493.7366	0.7	48.97	1	2.5449E7	8	47.99	PI21-25168-C1.raw	58936	Y
AAEL000758-PB	R.HGFEDGDYVTFTEVEGMSELNGC(+57.02)DPIK.I	Carbamidomethylation	3	1016.1078	0.3	48.94	1	8.6588E5	27	50.07	PI21-25168-C1.raw	61940	Y
AAEL000758-PB	K.IAVTDAAM(+15.99)QAEAN(+.98)GASGEELDQDR.I	Oxidation (M); Deamidation (NQ)	2	1240.0502	1.7	48.51	0	0	24	34.13	PI21-25168-C1.raw	38725	Y
AAEL000758-PB	R.FKNGFLN(+.98)LALPFFTFSEPIQAK.K	Deamidation (NQ)	3	844.1217	5.0	47.89	0	0	22	62.75	PI21-25168-C1.raw	79361	Y
AAEL000758-PB	N.AAQYVSDPTFIER.T		2	748.8730	0.6	46.50	0	0	13	34.76	PI21-25168-C1.raw	39626	Y
AAEL000758-PB	R.QLYVLGHDAM(+15.99)R.R	Oxidation (M)	2	659.8333	1.6	45.90	1	8.3547E5	11	26.68	PI21-25168-C1.raw	27340	Y
AAEL000758-PB	R.LDFTITPLEFEK.D		2	726.8859	1.7	45.38	1	1.162E6	12	51.83	PI21-25168-C1.raw	64402	Y
AAEL000758-PB	R.SAIGGMVVK.V		2	431.2470	0.6	44.43	1	2.9634E7	9	26.99	PI21-25168-C1.raw	27822	Y
AAEL000758-PB	R.VVVLTLTSPTEQHR.I		2	790.4446	1.1	44.40	1	5.8408E6	14	32.21	PI21-25168-C1.raw	35836	Y
AAEL000758-PB	K.EGGEIIVTDM(+15.99)DLIEK.S	Oxidation (M)	2	839.4171	1.0	43.55	1	3.1418E6	15	40.30	PI21-25168-C1.raw	47665	Y
AAEL000758-PB	K.SLAEAENAPEFIMSDFAK.W		3	657.3146	4.1	43.46	1	5.4304E6	18	50.79	PI21-25168-C1.raw	62878	Y
AAEL000758-PB	K.ELKM(+15.99)DEINEATLTTFAK.V	Oxidation (M)	3	657.3317	1.0	43.46	1	2.3637E6	17	37.60	PI21-25168-C1.raw	43902	Y
AAEL000758-PB	R.DM(+15.99)FEGIFK.Q	Oxidation (M)	2	501.7341	1.0	43.42	1	6.9341E6	8	40.20	PI21-25168-C1.raw	47673	Y
AAEL000758-PB	K.ELKMDEINEATLTTFAK.V		3	652.0002	1.3	40.83	1	1.784E6	17	43.10	PI21-25168-C1.raw	52048	Y
AAEL000758-PB	K.TALIDERPK.C		2	521.7985	0.6	40.50	0	0	9	21.55	PI21-25168-C1.raw	19331	Y
AAEL000758-PB	R.KPLLESGTLGTMGNIQVVVPFLTESYSSSQDPPEK.S		4	937.9808	0.6	40.15	0	0	35	55.88	PI21-25168-C1.raw	69979	Y
AAEL000758-PB	K.N(+.98)GFLNLALPFFTFSEPIQAK.K	Deamidation (NQ)	3	752.3972	1.1	39.02	1	5.8683E4	20	72.71	PI21-25168-C1.raw	92649	Y
AAEL000758-PB	R.LPRPWNVEDAAEFVEM(+15.99)C(+57.02)K.E	Oxidation (M); Carbamidomethylation	3	736.3477	1.2	38.91	1	1.3223E6	18	46.12	PI21-25168-C1.raw	56587	Y
AAEL000758-PB	K.VC(+57.02)AGDLC(+57.02)PMNGAVGGITAQEVMK.A	Carbamidomethylation	3	793.3711	0.7	38.52	1	2.0842E5	23	44.03	PI21-25168-C1.raw	53417	Y
AAEL000758-PB	G.V(+57.02)QPLEVLESVK.T	Carbamidomethylation (DHKE X@N-term)	2	649.3726	1.3	38.39	1	5.3513E5	11	44.68	PI21-25168-C1.raw	54269	Y
AAEL000758-PB	K.NVILGGVK.S		1	799.5035	-0.1	38.31	2	3.7428E7	8	27.12	PI21-25168-C1.raw	28225	Y
AAEL000758-PB	K.C(+57.02)FEDC(+57.02)VK.W	Carbamidomethylation	2	479.1942	0.7	38.18	1	1.3293E6	7	22.45	PI21-25168-C1.raw	20617	Y
AAEL000758-PB	R.KLPSSPTSSSSSLSTSLTAK.A		3	656.0165	0.5	37.88	1	1.172E6	20	28.60	PI21-25168-C1.raw	30412	Y
AAEL000758-PB	R.QFLFRPHDVQQPK.S		2	820.4392	0.5	37.23	1	3.5673E5	13	26.72	PI21-25168-C1.raw	27523	Y
AAEL000758-PB	K.VYDDKFFER.L		2	609.7935	0.6	37.02	1	6.6254E6	9	29.65	PI21-25168-C1.raw	31965	Y
AAEL000758-PB	K.ELASLGR.L		2	373.2140	0.6	36.54	1	3.4934E7	7	23.25	PI21-25168-C1.raw	22176	Y
AAEL000758-PB	I.NVVSHENR.V		2	477.7415	0.5	34.47	1	1.4466E6	8	20.29	PI21-25168-C1.raw	17449	Y
AAEL000758-PB	K.NGFLN(+.98)LALPFFTFSEPIQAK.K	Deamidation (NQ)	2	1128.0923	1.2	32.95	2	1.5036E6	20	72.70	PI21-25168-C1.raw	92506	Y
AAEL000758-PB	K.FQDVLGK.L		2	403.7247	1.9	31.25	1	9.1679E6	7	27.49	PI21-25168-C1.raw	28664	Y
AAEL000758-PB	F.LTESYSSSQDPPEK.S		2	784.3603	0.7	31.10	0	0	14	22.11	PI21-25168-C1.raw	20203	Y
AAEL000758-PB	K.IMPAIATTTSLVAGC(+57.02)VSLELYK.L	Carbamidomethylation	3	780.0863	2.0	30.80	0	0	22	57.35	PI21-25168-C1.raw	72017	Y
AAEL000758-PB	R.SAIGGM(+15.99)VVK.V	Oxidation (M)	2	439.2447	1.0	30.16	1	6.3459E6	9	20.53	PI21-25168-C1.raw	17591	Y
AAEL000758-PB	F.PNAIEHTLQWAR.D		2	718.3773	2.3	29.47	1	8.3451E4	12	40.89	PI21-25168-C1.raw	48668	Y
AAEL000758-PB	R.DSSAVDPPAAK.K		2	529.2608	-1.5	29.01	0	0	11	19.92	PI21-25168-C1.raw	16931	Y
AAEL000758-PB	K.SIPIC(+57.02)TLK.N	Carbamidomethylation	2	466.2680	0.6	28.95	1	7.5792E6	8	30.19	PI21-25168-C1.raw	33019	Y
AAEL000758-PB	V.VLTLTSPTEQHR.I		2	691.3757	0.5	28.51	1	5.3892E5	12	32.21	PI21-25168-C1.raw	35929	Y
AAEL000758-PB	R.FKN(+.98)GFLNLALPFFTFSEPIQAK.K	Deamidation (NQ)	3	844.1183	1.0	27.89	0	0	22	62.63	PI21-25168-C1.raw	79210	Y
AAEL000758-PB	K.WDHPQNTQM(+15.99)AFTVLGR.Y	Oxidation (M)	3	639.6413	1.1	27.74	1	3.6081E6	16	34.52	PI21-25168-C1.raw	39215	Y
AAEL001218-PA	| transcript=AAEL001218-RA | gene=AAEL001218 | organism=Aedes_aegypti_LVP_AGWG | gene_product=alanyl-tRNA synthetase | transcript_product=alanyl-tRNA synthetase | location=AaegL5_2:411480510-411489075(+) | protein_length=966 | sequence_SO=c...	108124	56	55	55	327.1	113	7.4772E+08	18
Protein Accessions	Peptide	PTM	z	m/z	ppm	-10lgP	# Features	Area	Length	RT	Source File	Scan	Unique
AAEL001218-PA	K.VGDESTEFNVNLVYNR.G		2	928.4462	1.7	87.42	2	1.7977E7	16	41.84	PI21-25168-C1.raw	49899	Y
AAEL001218-PA	K.TNFYAESGGQIYDQGYLVK.V		2	1077.0127	-0.2	83.07	2	9.7944E6	19	41.38	PI21-25168-C1.raw	49302	Y
AAEL001218-PA	R.LYDTYGFPIDLTQLMAEEK.N		2	1124.0481	0.0	81.90	1	2.0438E6	19	61.00	PI21-25168-C1.raw	76972	Y
AAEL001218-PA	R.KINPEQSALFVSSDPDTK.K		2	988.5024	0.3	79.48	2	3.6259E6	18	31.49	PI21-25168-C1.raw	34843	Y
AAEL001218-PA	R.LYDTYGFPIDLTQLM(+15.99)AEEK.N	Oxidation (M)	2	1132.0463	0.6	77.86	0	0	19	55.24	PI21-25168-C1.raw	69107	Y
AAEL001218-PA	K.INPEQSALFVSSDPDTK.K		2	924.4558	1.2	77.36	2	4.6093E6	17	37.30	PI21-25168-C1.raw	43268	Y
AAEL001218-PA	R.VGADDVDGVDMAYR.V		2	741.8307	0.8	76.70	1	1.6243E7	14	34.45	PI21-25168-C1.raw	39082	Y
AAEL001218-PA	R.TITIALADGGFPDNTGR.G		2	859.9398	0.9	75.67	1	2.201E7	17	43.68	PI21-25168-C1.raw	52650	Y
AAEL001218-PA	K.KIVELNEDVSQAVIPYVK.K		2	1022.5709	1.1	75.55	2	9.6811E6	18	42.01	PI21-25168-C1.raw	50451	Y
AAEL001218-PA	K.IVELNEDVSQAVIPYVK.K		2	958.5228	0.5	75.15	1	2.8212E7	17	47.08	PI21-25168-C1.raw	57731	Y
AAEL001218-PA	R.SVFDEVYPDPVR.V		2	711.8495	1.3	72.98	1	2.5313E7	12	42.57	PI21-25168-C1.raw	51138	Y
AAEL001218-PA	K.ANEWISHISPSMGGK.G		2	807.3917	1.3	67.71	2	2.8514E7	15	33.59	PI21-25168-C1.raw	37757	Y
AAEL001218-PA	K.ANEWISHISPSM(+15.99)GGK.G	Oxidation (M)	2	815.3887	0.7	67.31	1	1.091E6	15	29.50	PI21-25168-C1.raw	31837	Y
AAEL001218-PA	R.ANNIFVDEVQAGQEC(+57.02)AVILDK.T	Carbamidomethylation	2	1167.0745	-1.1	66.87	0	0	21	47.70	PI21-25168-C1.raw	58655	Y
AAEL001218-PA	K.NIINEEEQQFLK.T		2	752.8864	0.9	64.25	1	2.9599E7	12	41.46	PI21-25168-C1.raw	49389	Y
AAEL001218-PA	K.SAMTVEQVAESER.L		2	718.8387	1.1	61.87	1	2.8357E7	13	29.68	PI21-25168-C1.raw	32080	Y
AAEL001218-PA	K.KTELLENELNALK.S		2	757.9251	0.4	61.58	2	2.0691E7	13	36.07	PI21-25168-C1.raw	41486	Y
AAEL001218-PA	R.YKADVDPMAEYK.F		2	715.3376	0.8	60.59	1	3.2498E5	12	28.36	PI21-25168-C1.raw	30046	Y
AAEL001218-PA	K.NMTIDMEGYEK.A		2	665.7859	-0.6	59.67	1	6.9475E6	11	33.63	PI21-25168-C1.raw	37942	Y
AAEL001218-PA	R.VGADDVDGVDM(+15.99)AYR.V	Oxidation (M)	2	749.8279	0.6	58.97	1	3.2304E6	14	30.27	PI21-25168-C1.raw	33055	Y
AAEL001218-PA	K.HIDC(+57.02)GMGFER.L	Carbamidomethylation	2	611.2620	2.4	58.94	1	2.873E5	10	24.71	PI21-25168-C1.raw	24356	Y
AAEL001218-PA	K.SAM(+15.99)TVEQVAESER.L	Oxidation (M)	2	726.8361	0.9	58.83	1	1.0338E7	13	26.04	PI21-25168-C1.raw	26362	Y
AAEL001218-PA	K.AKHESYILSQGK.E		2	680.8656	1.5	57.78	1	1.01E6	12	16.10	PI21-25168-C1.raw	11698	Y
AAEL001218-PA	K.EIC(+57.02)TWAWELLTDR.L	Carbamidomethylation	2	846.9102	4.7	57.44	1	7.4242E5	13	57.72	PI21-25168-C1.raw	72577	Y
AAEL001218-PA	K.TELLENELNALK.S		2	693.8787	1.8	57.32	1	1.929E7	12	42.81	PI21-25168-C1.raw	51433	Y
AAEL001218-PA	R.SNYDTDVFVPLFEAIQK.G		3	662.6674	1.1	57.25	1	3.8534E6	17	58.41	PI21-25168-C1.raw	73460	Y
AAEL001218-PA	K.IFC(+57.02)LASVPK.S	Carbamidomethylation	2	517.7892	0.8	56.63	1	5.8587E6	9	36.34	PI21-25168-C1.raw	42178	Y
AAEL001218-PA	K.NMTIDM(+15.99)EGYEK.A	Oxidation (M)	2	673.7841	0.5	56.59	1	1.8155E6	11	26.84	PI21-25168-C1.raw	27642	Y
AAEL001218-PA	K.HESYILSQGK.E		2	581.2991	1.0	56.46	1	5.2311E6	10	20.42	PI21-25168-C1.raw	17814	Y
AAEL001218-PA	K.VLGLDTDQR.G		2	508.7723	0.2	55.80	1	4.0634E7	9	29.79	PI21-25168-C1.raw	32213	Y
AAEL001218-PA	R.RIVALTGPEALK.A		2	634.3910	1.2	53.82	2	1.3208E7	12	29.50	PI21-25168-C1.raw	31860	Y
AAEL001218-PA	R.AAVSTTVVEK.A		2	502.7850	0.5	53.67	2	3.3949E7	10	21.22	PI21-25168-C1.raw	18747	Y
AAEL001218-PA	R.LYVTYFGGHPESGLEPDLEC(+57.02)R.E	Carbamidomethylation	2	1220.0696	1.4	53.31	2	1.2018E7	21	42.13	PI21-25168-C1.raw	50570	Y
AAEL001218-PA	K.NHSATHALNHSLLK.V		2	771.9115	1.4	52.81	3	5.3093E7	14	16.26	PI21-25168-C1.raw	12000	Y
AAEL001218-PA	K.ADVDPMAEYK.F		2	569.7590	1.9	51.33	1	4.3219E5	10	29.94	PI21-25168-C1.raw	32587	Y
AAEL001218-PA	K.NM(+15.99)TIDM(+15.99)EGYEK.A	Oxidation (M)	2	681.7817	0.8	49.37	1	1.6063E6	11	21.91	PI21-25168-C1.raw	19707	Y
AAEL001218-PA	R.NAFLDFFK.E		1	1001.5102	1.1	47.21	2	3.3331E7	8	50.54	PI21-25168-C1.raw	62784	Y
AAEL001218-PA	K.ADVDPM(+15.99)AEYK.F	Oxidation (M)	2	577.7555	0.3	46.94	1	5.1895E5	10	23.00	PI21-25168-C1.raw	21536	Y
AAEL001218-PA	K.VPTTDDSFK.Y		2	505.2457	0.4	46.25	1	1.8924E6	9	22.74	PI21-25168-C1.raw	21118	Y
AAEL001218-PA	K.PIFLGTADPNSDMAK.W		2	788.8883	1.1	45.50	1	5.1904E5	15	37.94	PI21-25168-C1.raw	44393	Y
AAEL001218-PA	K.DAPFLVHR.M		2	477.7618	0.9	44.81	1	8.0819E6	8	28.50	PI21-25168-C1.raw	30196	Y
AAEL001218-PA	K.GTGAPSYQGR.V		2	497.2413	0.6	44.22	1	2.4478E7	10	16.27	PI21-25168-C1.raw	11783	Y
AAEL001218-PA	R.GGYIIHIGVVEGILR.V		2	798.4678	1.1	44.20	1	5.5856E5	15	45.81	PI21-25168-C1.raw	56013	Y
AAEL001218-PA	K.VEEILELAR.Q		2	536.3062	0.5	42.45	1	1.0803E6	9	38.07	PI21-25168-C1.raw	44560	Y
AAEL001218-PA	K.LRFDFTNK.S		3	347.5227	1.1	41.89	2	3.1652E6	8	29.69	PI21-25168-C1.raw	32267	Y
AAEL001218-PA	K.DRLYVTYFGGHPESGLEPDLEC(+57.02)R.E	Carbamidomethylation	3	904.0905	0.2	40.85	1	3.8659E5	23	40.80	PI21-25168-C1.raw	48715	Y
AAEL001218-PA	R.LVSVIQDKR.S		2	529.3229	1.9	40.83	1	4.3619E6	9	21.79	PI21-25168-C1.raw	19600	Y
AAEL001218-PA	K.ELSESNKDAPFLVHR.M		3	581.3013	1.6	38.58	1	1.4839E7	15	27.39	PI21-25168-C1.raw	28602	Y
AAEL001218-PA	R.N(+.98)AFLDFFK.E	Deamidation (NQ)	2	501.7499	-0.5	38.35	1	3.4424E5	8	58.77	PI21-25168-C1.raw	73957	Y
AAEL001218-PA	K.NMQIYAK.E		2	434.2236	0.7	37.85	1	1.5379E7	7	21.97	PI21-25168-C1.raw	19795	Y
AAEL001218-PA	K.ALDSALK.E		2	359.2107	0.0	37.71	1	3.6709E6	7	21.60	PI21-25168-C1.raw	19324	Y
AAEL001218-PA	R.LVSVIQDK.R		2	451.2717	0.9	36.93	1	9.8129E6	8	26.58	PI21-25168-C1.raw	27163	Y
AAEL001218-PA	R.NAFLDFFKEK.E		2	629.8276	1.1	36.50	1	5.5861E6	10	43.76	PI21-25168-C1.raw	52811	Y
AAEL001218-PA	K.KVPTTDDSFK.Y		2	569.2933	0.6	36.41	2	2.6678E7	10	19.14	PI21-25168-C1.raw	15794	Y
AAEL001218-PA	R.IVALTGPEALK.A		2	556.3402	1.0	36.04	1	3.7681E7	11	34.41	PI21-25168-C1.raw	38996	Y
AAEL001218-PA	K.VIPGDVAWR.L		2	506.7829	1.1	33.90	1	4.0221E7	9	33.92	PI21-25168-C1.raw	38124	Y
AAEL001218-PA	K.KHIDC(+57.02)GMGFER.L	Carbamidomethylation	3	450.5416	1.1	32.36	1	2.4449E6	11	20.09	PI21-25168-C1.raw	17276	Y
AAEL001218-PA	K.DVYHHTFFEMLGNWSFGDYFK.K		3	880.7308	4.8	32.34	1	8.248E4	21	60.01	PI21-25168-C1.raw	75728	Y
AAEL001218-PA	R.GSLVVPEK.L		2	414.7456	1.7	31.34	1	3.4619E7	8	23.58	PI21-25168-C1.raw	22334	Y
AAEL001218-PA	K.GGGKPESAQASGANFDKVEEILELAR.Q		3	891.7883	1.0	30.82	1	5.447E6	26	44.44	PI21-25168-C1.raw	53872	Y
AAEL001218-PA	K.KIFC(+57.02)LASVPK.S	Carbamidomethylation	3	388.2269	0.9	30.55	0	0	10	30.06	PI21-25168-C1.raw	32790	Y
AAEL001218-PA	K.NIIN(+.98)EEEQQFLK.T	Deamidation (NQ)	2	753.3787	1.3	29.65	1	1.3582E5	12	39.02	PI21-25168-C1.raw	46009	Y
AAEL001218-PA	K.RSNYDTDVFVPLFEAIQK.G		3	714.7012	1.1	28.74	1	7.0725E5	18	51.56	PI21-25168-C1.raw	64053	Y
AAEL001218-PA	K.LGVKEEHILPGSMK.D		4	385.2160	1.0	28.43	1	1.0068E7	14	27.12	PI21-25168-C1.raw	28169	Y
AAEL001218-PA	R.SN(+.98)YDTDVFVPLFEAIQK.G	Deamidation (NQ)	2	993.9907	2.4	27.83	0	0	17	63.05	PI21-25168-C1.raw	79777	Y
AAEL000293-PA	| transcript=AAEL000293-RA | gene=AAEL000293 | organism=Aedes_aegypti_LVP_AGWG | gene_product=ebna2 binding protein P100 | transcript_product=ebna2 binding protein P100 | location=AaegL5_2:75365258-75403954(+) | protein_length=921 | sequenc...	103378	57	50	50	295.61	93	7.3942E+08	24
Protein Accessions	Peptide	PTM	z	m/z	ppm	-10lgP	# Features	Area	Length	RT	Source File	Scan	Unique
AAEL000293-PA	R.AFLLPEFQHVTLMMSGIR.C		2	1045.5492	-0.7	79.64	0	0	18	54.59	PI21-25168-C1.raw	68285	Y
AAEL000293-PA	K.DKDFTGTVVEVFNGDAVMVK.I		2	1086.0393	1.2	78.74	3	1.2968E7	20	48.88	PI21-25168-C1.raw	60369	Y
AAEL000293-PA	K.LDVDGKPDTTAEVPFAEEAR.Y		2	1080.5265	0.2	77.67	2	3.0974E7	20	36.32	PI21-25168-C1.raw	41933	Y
AAEL000293-PA	R.TEAIVEFVASGSR.F		2	683.3537	-0.6	72.45	1	2.9907E7	13	39.41	PI21-25168-C1.raw	46276	Y
AAEL000293-PA	R.LESVNNSNFVGTIIFPK.G		2	940.0023	0.7	71.93	2	2.7741E7	17	48.50	PI21-25168-C1.raw	59509	Y
AAEL000293-PA	K.LINDYKEAEQSAR.K		2	768.8869	0.9	70.19	1	2.8632E6	13	23.17	PI21-25168-C1.raw	21787	Y
AAEL000293-PA	K.DPATSENIVESIVSEGLVSVR.R		2	1101.0686	0.2	69.24	2	2.0362E6	21	62.57	PI21-25168-C1.raw	79031	Y
AAEL000293-PA	R.VSGAEHVTLVDPATK.V		2	762.4076	1.0	67.95	2	5.2938E7	15	26.94	PI21-25168-C1.raw	27827	Y
AAEL000293-PA	R.AMPPVTGAYNPR.R		2	637.3236	3.3	66.05	0	0	12	28.97	PI21-25168-C1.raw	31077	Y
AAEL000293-PA	K.DYQAPTAAYNTK.D		2	671.8181	1.1	60.99	1	2.1724E7	12	26.44	PI21-25168-C1.raw	26853	Y
AAEL000293-PA	K.VHC(+57.02)SLDYVTPAR.D	Carbamidomethylation	2	709.3485	0.3	58.98	2	4.7907E6	12	26.02	PI21-25168-C1.raw	26445	Y
AAEL000293-PA	R.AM(+15.99)PPVTGAYNPR.R	Oxidation (M)	2	645.3191	0.2	58.58	1	1.6521E7	12	24.71	PI21-25168-C1.raw	24156	Y
AAEL000293-PA	K.VDIGKELVSDGFLIAEK.N		3	611.6721	0.8	58.50	2	4.6677E6	17	48.29	PI21-25168-C1.raw	59435	Y
AAEL000293-PA	R.IKHQYLPSWQR.A		2	728.3971	1.0	58.39	2	2.8955E7	11	24.88	PI21-25168-C1.raw	24493	Y
AAEL000293-PA	R.PALSGVPAQEGEPFGDEALQFSK.E		3	792.0576	0.9	57.97	1	3.1428E6	23	45.81	PI21-25168-C1.raw	55915	Y
AAEL000293-PA	R.SSRPALSGVPAQEGEPFGDEALQFSK.E		3	902.1124	0.5	57.43	1	4.2798E7	26	40.72	PI21-25168-C1.raw	48368	Y
AAEL000293-PA	K.GGNASILYVDYGNR.E		2	749.8683	0.6	56.71	1	2.9077E7	14	35.95	PI21-25168-C1.raw	41224	Y
AAEL000293-PA	R.TADEEGNLPPRPK.G		2	712.3630	0.9	56.12	1	5.8004E5	13	21.45	PI21-25168-C1.raw	19193	Y
AAEL000293-PA	R.RPTNNSTEITKDEPYAWEAR.E		3	793.3844	0.6	55.80	2	4.707E7	20	27.87	PI21-25168-C1.raw	29200	Y
AAEL000293-PA	K.TLQM(+15.99)NVEYR.V	Oxidation (M)	2	585.2856	1.8	53.13	1	1.0245E7	9	23.37	PI21-25168-C1.raw	22023	Y
AAEL000293-PA	R.INDLTVDHSR.I		2	585.2999	1.4	52.90	1	6.5333E6	10	19.97	PI21-25168-C1.raw	16865	Y
AAEL000293-PA	K.AFAQDALNK.T		2	489.2566	0.9	52.41	1	4.6943E7	9	24.53	PI21-25168-C1.raw	23840	Y
AAEL000293-PA	R.NGIWQYGDSTEDQAGEFGLS.R		2	1087.4695	0.4	51.99	1	2.5101E6	20	52.93	PI21-25168-C1.raw	65911	Y
AAEL000293-PA	K.DKDFTGTVVEVFNGDAVM(+15.99)VK.I	Oxidation (M)	3	729.6937	1.3	51.55	2	4.4673E6	20	46.28	PI21-25168-C1.raw	56576	Y
AAEL000293-PA	K.WSDSPSSDHVR.N		2	636.7841	0.5	50.67	1	1.6346E6	11	18.54	PI21-25168-C1.raw	15253	Y
AAEL000293-PA	R.NITWNIENPK.A		2	614.8198	0.3	49.34	1	3.8287E7	10	34.15	PI21-25168-C1.raw	38681	Y
AAEL000293-PA	K.FSEDNEWYR.A		2	623.2626	0.7	47.83	1	1.6251E7	9	31.75	PI21-25168-C1.raw	35100	Y
AAEL000293-PA	K.C(+57.02)VEWSMPYVK.E	Carbamidomethylation	2	649.7998	1.2	45.21	1	3.1974E6	10	40.20	PI21-25168-C1.raw	47576	Y
AAEL000293-PA	R.DYGYVC(+57.02)LGK.D	Carbamidomethylation	2	537.7506	1.5	45.13	1	2.0204E6	9	33.63	PI21-25168-C1.raw	37945	Y
AAEL000293-PA	K.GNIAEALLK.E		2	464.7773	1.2	43.13	2	3.356E7	9	36.12	PI21-25168-C1.raw	41545	Y
AAEL000293-PA	K.NIWKDYVEK.V		2	597.8118	0.8	42.83	1	2.1334E6	9	29.68	PI21-25168-C1.raw	32182	Y
AAEL000293-PA	R.AFLLPEFQHVTLMM(+15.99)SGIR.C	Oxidation (M)	3	702.7008	0.2	42.12	1	6.166E6	18	49.28	PI21-25168-C1.raw	60894	Y
AAEL000293-PA	R.PLYDVPWMFEAR.E		2	762.3722	1.3	41.05	1	2.7012E6	12	52.67	PI21-25168-C1.raw	65418	Y
AAEL000293-PA	K.KVFLSSIKPPR.E		2	636.3958	0.7	40.75	0	0	11	25.58	PI21-25168-C1.raw	25756	Y
AAEL000293-PA	K.DSC(+57.02)LVTFLLAGISC(+57.02)PR.S	Carbamidomethylation	3	603.6409	2.7	40.66	0	0	16	63.35	PI21-25168-C1.raw	80195	Y
AAEL000293-PA	K.ELVSDGFLIAEK.N		2	660.8558	-0.2	39.72	0	0	12	44.13	PI21-25168-C1.raw	53541	Y
AAEL000293-PA	R.AFLLPEFQHVTLM.M		2	773.4111	0.9	38.19	1	1.7381E6	13	55.97	PI21-25168-C1.raw	70116	Y
AAEL000293-PA	R.AFLLPEFQHVTLM(+15.99)MSGIR.C	Oxidation (M)	3	702.7013	0.9	37.92	1	1.7856E6	18	51.08	PI21-25168-C1.raw	63231	Y
AAEL000293-PA	K.KVHC(+57.02)SLDYVTPAR.D	Carbamidomethylation	3	515.9332	0.6	37.73	1	1.5571E6	13	22.24	PI21-25168-C1.raw	20326	Y
AAEL000293-PA	K.QINFSGVIAPK.L		2	587.3354	0.8	37.45	1	3.433E7	11	36.87	PI21-25168-C1.raw	42707	Y
AAEL000293-PA	K.LEELMTK.L		2	432.2313	1.1	36.79	1	2.537E7	7	25.50	PI21-25168-C1.raw	25424	Y
AAEL000293-PA	R.LESVNN(+.98)SNFVGTIIFPK.G	Deamidation (NQ)	2	940.4950	1.5	35.61	1	2.189E6	17	51.08	PI21-25168-C1.raw	63519	Y
AAEL000293-PA	K.DEPYAWEAR.E		2	568.7549	1.7	34.91	1	3.5115E6	9	32.12	PI21-25168-C1.raw	35665	Y
AAEL000293-PA	K.QVLSGDSVIIR.G		2	593.8434	0.5	34.01	1	4.2536E7	11	33.63	PI21-25168-C1.raw	37780	Y
AAEL000293-PA	R.SVHYDELR.S		2	509.7519	1.3	33.51	1	1.4261E7	8	20.18	PI21-25168-C1.raw	17105	Y
AAEL000293-PA	K.GSRPLYDVPWMFEAR.E		2	912.4488	0.3	33.21	1	1.8721E6	15	45.41	PI21-25168-C1.raw	55242	Y
AAEL000293-PA	I.NDLTVDHSR.I		2	528.7573	0.4	32.85	1	8.365E5	9	19.97	PI21-25168-C1.raw	16989	Y
AAEL000293-PA	K.DKDFTGTVVEVFN(+.98)GDAVMVK.I	Deamidation (NQ)	3	724.6887	-0.7	32.44	1	7.2347E5	20	47.87	PI21-25168-C1.raw	58895	Y
AAEL000293-PA	K.HQYLPSWQR.A		2	607.8079	1.6	31.43	1	1.4444E7	9	27.92	PI21-25168-C1.raw	29751	Y
AAEL000293-PA	I.GQEVYFYSERPPNATR.D		2	957.4610	0.4	30.81	0	0	16	36.11	PI21-25168-C1.raw	41654	Y
AAEL000293-PA	K.AIIEHVR.D		2	419.2507	0.0	29.64	1	2.8399E6	7	17.71	PI21-25168-C1.raw	14081	Y
AAEL000293-PA	K.LEELM(+15.99)TK.L	Oxidation (M)	2	440.2285	0.7	29.50	1	6.6727E6	7	20.26	PI21-25168-C1.raw	17234	Y
AAEL000293-PA	K.GKWSDSPSSDHVR.N		3	486.5643	1.1	29.18	1	4.5801E6	13	16.10	PI21-25168-C1.raw	12051	Y
AAEL000293-PA	R.LWKDYQAPTAAYNTK.D		3	590.6346	2.0	28.98	1	6.5178E5	15	29.57	PI21-25168-C1.raw	31959	Y
AAEL000293-PA	R.VSGAEHVTLVDPATKVDIGK.E		3	679.3727	0.6	28.58	1	2.9507E5	20	31.56	PI21-25168-C1.raw	35007	Y
AAEL000293-PA	K.YENVVVTEVTPELHFYAQHADQGAK.L		4	712.1009	0.9	27.89	1	4.2562E7	25	41.13	PI21-25168-C1.raw	48908	Y
AAEL000293-PA	R.LIGQEVYFYSERPPNATR.D		2	1070.5449	0.2	27.49	1	1.262E6	18	36.06	PI21-25168-C1.raw	41489	Y
AAEL006582-PH	| transcript=AAEL006582-RH | gene=AAEL006582 | organism=Aedes_aegypti_LVP_AGWG | gene_product=calcium-transporting ATPase sarcoplasmic/endoplasmic reticulum type | transcript_product=calcium-transporting ATPase sarcoplasmic/endoplasmic reti...	109584	46	45	45	304.2	107	7.2304E+08	19
Protein Accessions	Peptide	PTM	z	m/z	ppm	-10lgP	# Features	Area	Length	RT	Source File	Scan	Unique
AAEL006582-PH	R.SLPSVETLGC(+57.02)TSVIC(+57.02)SDK.T	Carbamidomethylation	2	976.9698	1.0	83.14	1	1.7285E6	18	41.24	PI21-25168-C1.raw	49221	Y
AAEL006582-PH	K.KAEIGIAMGSGTAVAK.S		2	752.4142	0.8	82.84	2	1.8076E7	16	27.87	PI21-25168-C1.raw	29302	Y
AAEL006582-PH	K.SASEM(+15.99)VLADDNFSSIVAAVEEGR.A	Oxidation (M)	2	1207.0632	0.2	81.46	1	2.5846E6	23	55.03	PI21-25168-C1.raw	68816	Y
AAEL006582-PH	R.TEMSETEEIKTPLQQK.L		2	946.4693	-0.2	79.38	2	2.2301E7	16	29.27	PI21-25168-C1.raw	31500	Y
AAEL006582-PH	K.AEIGIAMGSGTAVAK.S		2	688.3667	0.9	75.33	1	4.4582E6	15	33.05	PI21-25168-C1.raw	36902	Y
AAEL006582-PH	K.KAEIGIAM(+15.99)GSGTAVAK.S	Oxidation (M)	2	760.4120	1.3	73.23	2	8.7556E6	16	23.00	PI21-25168-C1.raw	21572	Y
AAEL006582-PH	K.TGTLTTNQMSVSR.M		2	698.3489	0.6	71.74	1	1.515E7	13	25.70	PI21-25168-C1.raw	25794	Y
AAEL006582-PH	K.AEIGIAM(+15.99)GSGTAVAK.S	Oxidation (M)	2	696.3639	0.5	70.38	1	2.6616E6	15	27.78	PI21-25168-C1.raw	29269	Y
AAEL006582-PH	R.RIGVFTEDEDTTGK.S		2	784.3835	0.0	67.75	2	6.1847E6	14	27.09	PI21-25168-C1.raw	28055	Y
AAEL006582-PH	K.VGEATETALIVLAEK.M		2	772.4332	0.9	67.32	4	1.8001E7	15	44.95	PI21-25168-C1.raw	54545	Y
AAEL006582-PH	K.NILFSGTNVAAGK.A		2	646.3545	1.0	65.71	1	4.3795E7	13	34.82	PI21-25168-C1.raw	39509	Y
AAEL006582-PH	K.EIVPGDIVEVSVGDKIPADIR.L		2	1111.1064	-0.8	64.83	1	4.1487E5	21	47.15	PI21-25168-C1.raw	57898	Y
AAEL006582-PH	K.IVEYLQSMNEISAMTGDGVNDAPALK.K		2	1383.6709	0.7	64.40	2	1.3778E7	26	51.88	PI21-25168-C1.raw	64504	Y
AAEL006582-PH	R.IDQSILTGESVSVIK.H		2	794.9437	0.6	63.69	2	3.3989E7	15	42.04	PI21-25168-C1.raw	50346	Y
AAEL006582-PH	R.NAESAIEALKEYEPEMGK.V		2	1004.9817	1.5	63.47	1	3.05E6	18	41.84	PI21-25168-C1.raw	49995	Y
AAEL006582-PH	K.FSLPVVLLDEILK.F		2	743.4501	0.2	62.86	3	1.8183E7	13	66.68	PI21-25168-C1.raw	84850	Y
AAEL006582-PH	K.SASEMVLADDNFSSIVAAVEEGR.A		2	1199.0667	1.0	62.66	0	0	23	59.35	PI21-25168-C1.raw	74757	Y
AAEL006582-PH	R.NAESAIEALKEYEPEM(+15.99)GK.V	Oxidation (M)	2	1012.9799	2.2	60.61	2	8.5864E6	18	38.30	PI21-25168-C1.raw	44869	Y
AAEL006582-PH	K.KYGPNELPAEEGK.T		2	716.3599	0.8	59.12	1	1.8946E6	13	22.38	PI21-25168-C1.raw	20609	Y
AAEL006582-PH	K.LDEFGEQLSK.V		2	583.2902	-0.3	58.83	1	4.098E6	10	31.32	PI21-25168-C1.raw	34669	Y
AAEL006582-PH	K.HTDAIPDPR.A		2	511.2571	0.9	55.55	1	2.2655E7	9	19.64	PI21-25168-C1.raw	16569	Y
AAEL006582-PH	K.SVEEVISHFR.V		2	601.8122	0.6	55.42	2	6.7502E7	10	34.18	PI21-25168-C1.raw	38680	Y
AAEL006582-PH	R.EFDDLPVSEQR.E		2	667.8153	0.8	54.00	1	2.6673E7	11	33.84	PI21-25168-C1.raw	38136	Y
AAEL006582-PH	K.EFTLEFSR.D		2	514.7560	0.0	53.27	1	2.5436E7	8	39.09	PI21-25168-C1.raw	45916	Y
AAEL006582-PH	K.VEGNDSSFTEFEISGSTYEPIGEMTLK.G		2	1484.1780	1.2	52.40	2	3.2855E6	27	52.57	PI21-25168-C1.raw	65386	Y
AAEL006582-PH	R.GVVIGTGLNTAIGK.I		2	650.3853	0.2	50.86	1	3.9031E7	14	36.49	PI21-25168-C1.raw	42002	Y
AAEL006582-PH	R.VIVITGDNK.A		2	479.7827	1.4	50.55	3	3.6501E7	9	25.09	PI21-25168-C1.raw	24706	Y
AAEL006582-PH	K.TGTLTTNQM(+15.99)SVSR.M	Oxidation (M)	2	706.3462	0.3	48.11	1	4.292E6	13	20.15	PI21-25168-C1.raw	17526	Y
AAEL006582-PH	R.KADEGLISGWLFFR.Y		3	546.9602	1.4	47.35	1	1.5222E6	14	52.27	PI21-25168-C1.raw	64976	Y
AAEL006582-PH	K.EIVPGDIVEVSVGDK.I		2	778.4148	0.6	45.71	1	1.5766E6	15	43.71	PI21-25168-C1.raw	52814	Y
AAEL006582-PH	R.AKEIVPGDIVEVSVGDK.I		3	585.6565	0.8	44.91	1	9.9113E5	17	37.05	PI21-25168-C1.raw	42997	Y
AAEL006582-PH	K.EVLDSIAR.C		2	451.7511	0.9	43.83	1	1.7896E7	8	29.20	PI21-25168-C1.raw	31361	Y
AAEL006582-PH	K.SM(+15.99)SSYC(+57.02)TPLK.A	Oxidation (M); Carbamidomethylation	2	595.2664	2.3	42.76	1	1.0148E6	10	23.14	PI21-25168-C1.raw	21786	Y
AAEL006582-PH	K.GAPEGVLDR.C		2	457.2408	0.8	41.35	1	1.8032E7	9	24.03	PI21-25168-C1.raw	23257	Y
AAEL006582-PH	K.VPLTQTLK.N		2	450.2816	-0.2	40.57	1	6.1331E7	8	26.02	PI21-25168-C1.raw	26374	Y
AAEL006582-PH	R.C(+57.02)LALATADNPMKPDDMDLNDSTK.F	Carbamidomethylation	3	846.0513	1.1	39.92	1	9.3567E5	23	38.77	PI21-25168-C1.raw	45542	Y
AAEL006582-PH	R.KSMSSYC(+57.02)TPLK.A	Carbamidomethylation	2	651.3147	-0.5	39.77	0	0	11	21.58	PI21-25168-C1.raw	19383	Y
AAEL006582-PH	R.AIYNNMK.Q		2	427.2159	1.0	39.59	1	1.2335E7	7	20.17	PI21-25168-C1.raw	17043	Y
AAEL006582-PH	R.ISDVNPEFH		2	529.2512	0.3	38.80	1	2.2164E6	9	28.23	PI21-25168-C1.raw	29852	Y
AAEL006582-PH	R.TEM(+15.99)SETEEIK.T	Oxidation (M)	2	606.7693	1.1	38.05	1	9.9063E5	10	17.76	PI21-25168-C1.raw	13862	Y
AAEL006582-PH	R.GLSLDQVKEYQK.K		2	704.3778	0.4	35.51	0	0	12	29.65	PI21-25168-C1.raw	32149	Y
AAEL006582-PH	K.IYSTTIR.I		2	427.2426	0.3	35.33	1	3.0829E7	7	22.21	PI21-25168-C1.raw	20206	Y
AAEL006582-PH	R.IGVFTEDEDTTGK.S		2	706.3334	0.6	34.90	1	2.5744E7	13	31.82	PI21-25168-C1.raw	35696	Y
AAEL006582-PH	K.IVEYLQSMNEISAMTGDGVNDAPALKK.A		3	965.4817	1.1	34.87	1	4.8176E6	27	46.82	PI21-25168-C1.raw	57361	Y
AAEL006582-PH	K.MNPFNVTK.Q		2	475.7425	1.3	34.56	1	2.2629E7	8	29.81	PI21-25168-C1.raw	32518	Y
AAEL006582-PH	K.VEGNDSSFTEFEISGSTYEPIGEM(+15.99)TLK.G	Oxidation (M)	3	995.1183	0.2	34.08	1	5.5078E5	27	48.44	PI21-25168-C1.raw	59739	Y
AAEL006582-PH	K.IVEYLQSM(+15.99)NEISAMTGDGVNDAPALK.K	Oxidation (M)	3	928.1158	2.0	33.34	1	8.2731E5	26	46.09	PI21-25168-C1.raw	56237	Y
AAEL006582-PH	K.YGPNELPAEEGK.T		2	652.3125	1.0	33.03	1	8.2232E6	12	26.84	PI21-25168-C1.raw	27598	Y
AAEL006582-PH	R.NAESAIEALK.E		2	523.2798	0.1	32.46	1	8.4315E6	10	30.39	PI21-25168-C1.raw	33153	Y
AAEL006582-PH	K.GAVYYFK.I		2	424.2218	1.7	31.39	1	2.7878E6	7	28.93	PI21-25168-C1.raw	30975	Y
AAEL006582-PH	R.GLSLDQVK.E		2	430.2481	0.7	30.28	1	4.1955E7	8	28.60	PI21-25168-C1.raw	30221	Y
AAEL006582-PH	R.TEMSETEEIK.T		2	598.7720	1.3	30.04	1	2.5147E6	10	22.74	PI21-25168-C1.raw	21123	Y
AAEL006582-PH	K.IVEYLQSMNEISAM(+15.99)TGDGVNDAPALKK.A	Oxidation (M)	3	970.8132	1.0	27.53	1	6.6349E5	27	42.20	PI21-25168-C1.raw	50585	Y
AAEL006582-PH	R.AIYN(+.98)NMK.Q	Deamidation (NQ)	2	427.7089	3.3	26.78	0	0	7	24.04	PI21-25168-C1.raw	23275	Y
AAEL006582-PH	R.RISDVNPEFH		2	607.3021	0.7	26.72	1	1.1605E6	10	24.91	PI21-25168-C1.raw	24675	Y
AAEL008862-PA	| transcript=AAEL008862-RA | gene=AAEL008862 | organism=Aedes_aegypti_LVP_AGWG | gene_product=unspecified product | transcript_product=unspecified product | location=AaegL5_3:236662832-236679661(-) | protein_length=1011 | sequence_SO=chromo...	113034	56	46	46	308.65	96	6.4463E+08	23
Protein Accessions	Peptide	PTM	z	m/z	ppm	-10lgP	# Features	Area	Length	RT	Source File	Scan	Unique
AAEL008862-PA	K.IVYPADEEDC(+57.02)GLVNVAWR.G	Carbamidomethylation	2	1053.5027	1.0	86.90	2	6.348E6	18	46.01	PI21-25168-C1.raw	56165	Y
AAEL008862-PA	K.FLSTLIEQLDNEQGAEK.V		2	967.9896	0.7	81.76	1	2.6004E7	17	48.04	PI21-25168-C1.raw	59011	Y
AAEL008862-PA	R.AIYPNC(+57.02)GYSSETGGIMANLR.T	Carbamidomethylation	2	1087.5046	0.7	78.45	2	4.2184E6	20	41.67	PI21-25168-C1.raw	49879	Y
AAEL008862-PA	R.FSLGPFSNTAILSMQVVR.S		2	984.0245	0.0	75.67	2	2.9166E7	18	56.64	PI21-25168-C1.raw	71166	Y
AAEL008862-PA	R.SKYETGINWIAELLQK.T		2	947.0101	0.8	75.63	2	5.9031E6	16	52.67	PI21-25168-C1.raw	65562	Y
AAEL008862-PA	K.QLQPDAEWDSTLLESAR.S		2	979.9756	-0.7	75.11	1	1.3594E7	17	45.05	PI21-25168-C1.raw	54965	Y
AAEL008862-PA	K.AADVATAFNQLGHNLK.V		2	835.4370	0.7	75.08	1	1.834E6	16	37.14	PI21-25168-C1.raw	43016	Y
AAEL008862-PA	K.QVSVGYNQALVR.Q		2	667.3658	1.6	72.41	1	2.8058E7	12	30.74	PI21-25168-C1.raw	33781	Y
AAEL008862-PA	R.YLSDTSVSPLQR.E		2	683.3541	0.1	70.32	1	4.5661E7	12	32.10	PI21-25168-C1.raw	35475	Y
AAEL008862-PA	K.ATSEYEELTAC(+57.02)SVLLR.Y	Carbamidomethylation	2	921.4515	0.5	69.40	2	8.1294E6	16	44.20	PI21-25168-C1.raw	53638	Y
AAEL008862-PA	R.EFVEIEDPFASR.V		2	719.8467	1.0	66.48	1	3.3947E7	12	46.87	PI21-25168-C1.raw	57353	Y
AAEL008862-PA	K.ATGDGKNPAGLDLK.K		2	678.8600	0.7	66.00	2	2.8136E6	14	23.49	PI21-25168-C1.raw	22156	Y
AAEL008862-PA	K.LQVDLEAPWSK.L		2	643.3439	1.5	64.85	1	1.973E7	11	43.43	PI21-25168-C1.raw	52367	Y
AAEL008862-PA	K.YLIDANHVVVR.A		2	649.8646	0.4	61.39	1	7.3313E6	11	31.68	PI21-25168-C1.raw	35092	Y
AAEL008862-PA	K.SIGNVVEQSFLSSFK.Q		2	821.4285	0.9	59.69	2	4.1763E7	15	51.27	PI21-25168-C1.raw	63310	Y
AAEL008862-PA	K.EDFWVNLLNK.Y		2	639.3302	0.6	58.81	1	3.2303E6	10	51.04	PI21-25168-C1.raw	63188	Y
AAEL008862-PA	K.MVNDVAQAK.R		2	488.2503	0.6	57.77	1	3.7032E6	9	18.16	PI21-25168-C1.raw	14622	Y
AAEL008862-PA	R.VGYNIAENAESLLYISFENVPLSK.I		2	1335.6884	1.2	52.23	3	3.806E6	24	64.95	PI21-25168-C1.raw	82386	Y
AAEL008862-PA	K.NLGLHIAADWEEMAK.L		2	849.4178	-1.8	51.42	1	7.6126E5	15	42.97	PI21-25168-C1.raw	51867	Y
AAEL008862-PA	R.FSLGPFSNTAILSM(+15.99)QVVR.S	Oxidation (M)	2	992.0222	0.2	50.50	2	3.5501E6	18	51.99	PI21-25168-C1.raw	64575	Y
AAEL008862-PA	K.M(+15.99)VNDVAQAK.R	Oxidation (M)	2	496.2480	1.0	48.63	3	3.0711E6	9	15.67	PI21-25168-C1.raw	10349	Y
AAEL008862-PA	K.KEDFWVNLLNK.Y		2	703.3777	0.5	48.20	2	2.4572E7	11	42.87	PI21-25168-C1.raw	51644	Y
AAEL008862-PA	K.YETGINWIAELLQK.T		3	559.9688	4.3	47.88	0	0	14	59.83	PI21-25168-C1.raw	75418	Y
AAEL008862-PA	R.PNEGLLYFTLYR.A		2	743.3917	1.6	47.88	1	2.7634E6	12	49.93	PI21-25168-C1.raw	61869	Y
AAEL008862-PA	R.AYHAGFYRPDNLHVIITGQIEPEDIFK.A		4	786.6552	1.3	47.66	1	5.1158E6	27	45.73	PI21-25168-C1.raw	55718	Y
AAEL008862-PA	K.ELIVIPDWK.L		2	556.8215	0.7	46.42	1	3.2097E7	9	47.34	PI21-25168-C1.raw	57969	Y
AAEL008862-PA	K.NPAGLDLK.K		2	414.2348	0.2	44.66	1	7.968E6	8	26.18	PI21-25168-C1.raw	26577	Y
AAEL008862-PA	R.AVPSIEEQKR.S		2	578.8197	0.1	44.13	1	4.6444E6	10	18.54	PI21-25168-C1.raw	15199	Y
AAEL008862-PA	R.ATLGEEGLAK.K		2	494.7690	-0.1	43.63	1	3.7926E7	10	24.48	PI21-25168-C1.raw	23749	Y
AAEL008862-PA	R.RGDELIPYEAVVAALEADTIATEAQLGIETR.N		3	1105.5752	-0.1	43.39	1	8.2449E6	31	69.51	PI21-25168-C1.raw	88444	Y
AAEL008862-PA	R.SSLIFEIIAR.E		2	574.8376	0.6	43.29	0	0	10	50.93	PI21-25168-C1.raw	63208	Y
AAEL008862-PA	K.VTEADLAR.V		2	437.7349	-0.4	42.45	1	3.7806E7	8	21.66	PI21-25168-C1.raw	19333	Y
AAEL008862-PA	K.GILDLVANR.C		2	485.7882	1.2	41.58	1	2.4927E7	9	43.13	PI21-25168-C1.raw	51984	Y
AAEL008862-PA	R.EIITQPK.N		1	828.4834	1.1	41.36	1	1.764E5	7	20.93	PI21-25168-C1.raw	18541	Y
AAEL008862-PA	K.NPAGLDLKK.L		2	478.2822	0.0	40.13	1	2.9131E6	9	20.11	PI21-25168-C1.raw	17089	Y
AAEL008862-PA	R.M(+15.99)ENVLER.Y	Oxidation (M)	2	453.7216	1.1	40.02	1	5.5057E6	7	20.53	PI21-25168-C1.raw	17913	Y
AAEL008862-PA	K.GDLPAFTRPWQTPVEPLAESK.D		3	780.4065	0.9	39.60	1	1.4495E7	21	44.53	PI21-25168-C1.raw	54064	Y
AAEL008862-PA	R.ATNLVAAYK.E		2	475.7692	0.7	39.55	1	3.4243E7	9	25.76	PI21-25168-C1.raw	26395	Y
AAEL008862-PA	K.FHPVEIFK.A		2	508.7823	0.9	37.96	1	3.061E7	8	30.98	PI21-25168-C1.raw	34119	Y
AAEL008862-PA	K.QLFSAEAR.T		2	461.2430	-0.1	37.38	1	3.0573E7	8	25.96	PI21-25168-C1.raw	26146	Y
AAEL008862-PA	R.IHLDMLR.A		2	449.2527	0.9	36.74	1	1.0601E7	7	30.19	PI21-25168-C1.raw	33042	Y
AAEL008862-PA	K.QVAEAMAANEVPPPDEMLTSIPVPSTDGIK.F		3	1036.5171	3.0	36.14	1	8.749E6	30	52.94	PI21-25168-C1.raw	65834	Y
AAEL008862-PA	K.SEFNDLKK.E		2	490.7560	0.0	36.09	1	4.4305E5	8	17.64	PI21-25168-C1.raw	13842	Y
AAEL008862-PA	K.ANGVIPVR.K		2	413.2507	0.1	35.75	1	5.5835E6	8	24.25	PI21-25168-C1.raw	23648	Y
AAEL008862-PA	K.LINMDGNLTDSTGVVVGMGSVESAFLYQSSK.A		3	1073.8566	0.1	31.52	1	1.9169E5	31	72.04	PI21-25168-C1.raw	91807	Y
AAEL008862-PA	K.AADVATAFNQLGH.N		2	657.8257	0.4	31.15	1	4.6598E5	13	37.10	PI21-25168-C1.raw	43145	Y
AAEL008862-PA	K.TEFTTER.V		2	442.2116	0.4	30.79	1	1.1921E6	7	18.01	PI21-25168-C1.raw	14353	Y
AAEL008862-PA	K.AN(+.98)GVIPVR.K	Deamidation (NQ)	2	413.7432	1.3	29.63	1	8.6674E5	8	27.85	PI21-25168-C1.raw	29245	Y
AAEL008862-PA	K.VREIITQPK.N		2	542.3299	0.4	29.08	1	3.1126E6	9	19.64	PI21-25168-C1.raw	16471	Y
AAEL008862-PA	R.MENVLER.Y		2	445.7236	0.0	27.65	1	1.6223E7	7	25.29	PI21-25168-C1.raw	25003	Y
AAEL009080-PC	| transcript=AAEL009080-RC | gene=AAEL009080 | organism=Aedes_aegypti_LVP_AGWG | gene_product=importin 7 | transcript_product=importin 7 | location=AaegL5_2:3962912-4004324(-) | protein_length=1054 | sequence_SO=chromosome | SO=protein_co...	120480	40	39	39	283.6	78	4.357E+08	36
Protein Accessions	Peptide	PTM	z	m/z	ppm	-10lgP	# Features	Area	Length	RT	Source File	Scan	Unique
AAEL009080-PC	K.TILTGNATEESEC(+57.02)SAAK.L	Carbamidomethylation	2	891.4154	0.7	76.64	1	2.0719E6	17	26.38	PI21-25168-C1.raw	26944	Y
AAEL009080-PC	R.ETENEDLTNVMQK.I		2	775.8545	0.9	75.32	1	1.1288E7	13	30.65	PI21-25168-C1.raw	33621	Y
AAEL009080-PC	K.IIGFLPSLLQVVM(+15.99)QNDVDSPVR.Q	Oxidation (M)	2	1228.6665	1.6	75.12	2	2.4752E6	22	63.47	PI21-25168-C1.raw	80362	Y
AAEL009080-PC	K.IFYALTQYALPLEVITK.E		2	992.0651	1.5	73.53	2	2.4126E5	17	59.90	PI21-25168-C1.raw	75494	Y
AAEL009080-PC	R.DTIVEAIVHAPDIIR.V		2	831.4658	1.4	72.38	2	6.483E7	15	50.69	PI21-25168-C1.raw	62678	Y
AAEL009080-PC	R.DVNGWTGALLC(+57.02)MYQLVK.N	Carbamidomethylation	2	984.4905	1.0	71.03	1	1.0137E6	17	65.33	PI21-25168-C1.raw	82768	Y
AAEL009080-PC	K.VEAAVALQM(+15.99)FLISQEDAPK.Y	Oxidation (M)	2	1038.5397	1.9	69.98	2	3.7641E5	19	52.35	PI21-25168-C1.raw	65289	Y
AAEL009080-PC	R.ETENEDLTNVM(+15.99)QK.I	Oxidation (M)	2	783.8520	1.0	69.31	1	1.2805E6	13	23.91	PI21-25168-C1.raw	22976	Y
[truncated: 11,060 more rows]
